# Supplementary material for: (2-{[2-(diphenyl­phosphino)phen­yl]thio}­phen­yl)diphenyl­phosphine sulfide
Source: Acta Crystallogr Sect E Struct Rep Online. 2012 Oct 10;68(Pt 11):o3094. doi: 10.1107/S1600536812041347 (PMC3515196; doi:10.1107/S1600536812041347)
Supplement: Supplementary file 1 [file e-68-o3094-sup1.cif]

##############################################################################
#                                                                            #
# This CIF contains the data in a paper accepted for publication in          #
# Acta Crystallographica Section E. It conforms to the requirements of       #
# Notes for Authors for Acta Crystallographica Section E, and has been       #
# peer reviewed under the auspices of the IUCr Commission on Journals.       #
#                                                                            #
# Full details of the Crystallographic Information File format               #
# are given in the paper "The Crystallographic Information File (CIF):       #
# a New Standard Archive File for Crystallography" by S. R. Hall, F. H.      #
# Allen and I. D. Brown [Acta Cryst. (1991), A47, 655-685].                  #
#                                                                            #
# The current version of the core CIF dictionary is obtainable from          #
# ftp://ftp.iucr.org/pub/cif_core.dic.                                       #
#                                                                            #
# Software is freely available for graphical display of the structure(s)     #
# in this CIF. For information consult the CIF software page                 #
# http://www.iucr.org/resources/cif/software.                                #
#                                                                            #
# This file may be used for bona fide research purposes within the           #
# scientific community so long as proper attribution is given to the journal # 
# article from which it was obtained.                                        #
#                                                                            #
##############################################################################
data_I
_audit_creation_method     SHELXL-97
_chemical_name_systematic
;
(2-{[2-(diphenylphosphino)phenyl]thio}phenyl)diphenylphosphine sulfide
;
_chemical_formula_moiety     'C36 H28 P2 S2'
_chemical_formula_sum     'C36 H28 P2 S2'
_chemical_formula_weight     586.64
_symmetry_cell_setting     triclinic
_symmetry_space_group_name_H-M     'P -1'
_symmetry_space_group_name_Hall     '-P 1'
loop_
    _symmetry_equiv_pos_as_xyz
    'x, y, z'
    '-x, -y, -z'
_cell_length_a     10.8595(10)
_cell_length_b     11.0267(10)
_cell_length_c     13.3031(12)
_cell_angle_alpha     76.404(2)
_cell_angle_beta     79.151(2)
_cell_angle_gamma     81.976(2)
_cell_volume     1513.1(2)
_cell_formula_units_Z     2
_cell_measurement_reflns_used     1777
_cell_measurement_theta_min     2.57
_cell_measurement_theta_max     23.00
_cell_measurement_temperature     296(2)
_exptl_crystal_description     prism
_exptl_crystal_colour     colourless
_exptl_crystal_size_max     0.34
_exptl_crystal_size_mid     0.22
_exptl_crystal_size_min     0.20
_exptl_crystal_density_diffrn     1.288
_exptl_crystal_density_method     'not measured'
_exptl_crystal_F_000     612
_exptl_absorpt_coefficient_mu     0.306
_exptl_absorpt_correction_type     multi-scan
_exptl_absorpt_process_details     '(SADABS; Bruker, 2001)'
_exptl_absorpt_correction_T_min     0.806
_exptl_absorpt_correction_T_max     0.941
_diffrn_ambient_temperature     296(2)
_diffrn_radiation_type     MoK\a
_diffrn_radiation_wavelength     0.71073
_diffrn_radiation_source     'fine-focus sealed tube'
_diffrn_radiation_monochromator     graphite
_diffrn_measurement_device_type     'Bruker SMART APEX diffractometer'
_diffrn_measurement_method     '\f and \w scans'
_diffrn_detector_area_resol_mean     8.13
_diffrn_reflns_number     10362
_diffrn_reflns_av_R_equivalents     0.0290
_diffrn_reflns_av_sigmaI/netI     0.0756
_diffrn_reflns_theta_min     1.60
_diffrn_reflns_theta_max     28.88
_diffrn_reflns_theta_full     25.00
_diffrn_measured_fraction_theta_max     0.879
_diffrn_measured_fraction_theta_full     0.986
_diffrn_reflns_limit_h_min     -14
_diffrn_reflns_limit_h_max     14
_diffrn_reflns_limit_k_min     -8
_diffrn_reflns_limit_k_max     14
_diffrn_reflns_limit_l_min     -17
_diffrn_reflns_limit_l_max     17
_diffrn_standards_number     128
_diffrn_standards_decay_%     0.2
_refine_special_details
;
Refinement of <i>F</i>^2^ against ALL reflections. The weighted <i>R</i>-factor
<i>wR</i> and goodness of fit <i>S</i> are based on <i>F</i>^2^, conventional
<i>R</i>-factors <i>R</i> are based on <i>F</i>, with <i>F</i> set to zero for
negative <i>F</i>^2^. The threshold expression of <i>F</i>^2^ >
\s(<i>F</i>^2^) is used only for calculating <i>R</i>-factors(gt) <i>etc</i>.
and is not relevant to the choice of reflections for refinement.
<i>R</i>-factors based on <i>F</i>^2^ are statistically about twice as large
as those based on <i>F</i>, and <i>R</i>- factors based on ALL data will be
even larger.
;
_reflns_number_total     6991
_reflns_number_gt     4414
_reflns_threshold_expression     >2\s(I)
_refine_ls_structure_factor_coef     Fsqd
_refine_ls_matrix_type     full
_refine_ls_R_factor_all     0.1043
_refine_ls_R_factor_gt     0.0594
_refine_ls_wR_factor_gt     0.1169
_refine_ls_wR_factor_ref     0.1354
_refine_ls_goodness_of_fit_ref     0.975
_refine_ls_restrained_S_all     0.975
_refine_ls_number_reflns     6991
_refine_ls_number_parameters     361
_refine_ls_number_restraints     0
_refine_ls_hydrogen_treatment     noref
_refine_ls_weighting_scheme     calc
_refine_ls_weighting_details
                 'calc w=1/[\s^2^(Fo^2^)+(0.0590P)^2^] where P=(Fo^2^+2Fc^2^)/3'
_atom_sites_solution_hydrogens     geom
_atom_sites_solution_primary     direct
_atom_sites_solution_secondary     difmap
_refine_ls_shift/su_max     0.000
_refine_ls_shift/su_mean     0.000
_refine_diff_density_max     0.463
_refine_diff_density_min     -0.294
_refine_ls_extinction_method     none
loop_
    _atom_type_symbol
    _atom_type_description
    _atom_type_scat_dispersion_real
    _atom_type_scat_dispersion_imag
    _atom_type_scat_source
    'C' 'C' 0.0033 0.0016
                         'International Tables Vol C Tables 4.2.6.8 and 6.1.1.4'
    'H' 'H' 0.0000 0.0000
                         'International Tables Vol C Tables 4.2.6.8 and 6.1.1.4'
    'P' 'P' 0.1023 0.0942
                         'International Tables Vol C Tables 4.2.6.8 and 6.1.1.4'
    'S' 'S' 0.1246 0.1234
                         'International Tables Vol C Tables 4.2.6.8 and 6.1.1.4'
_computing_data_collection     'SMART (Bruker, 2001)'
_computing_cell_refinement     'SAINT (Bruker, 2001)'
_computing_data_reduction     'SAINT (Bruker, 2001)'
_computing_structure_solution     'SHELXTL (Sheldrick, 2008)'
_computing_structure_refinement     'SHELXTL (Sheldrick, 2008)'
_computing_molecular_graphics     'PLATON (Spek, 2009)'
_computing_publication_material     'publCIF (Westrip, 2010)'
loop_
    _atom_site_type_symbol
    _atom_site_label
    _atom_site_fract_x
    _atom_site_fract_y
    _atom_site_fract_z
    _atom_site_U_iso_or_equiv
    _atom_site_adp_type
    _atom_site_calc_flag
    _atom_site_refinement_flags
    _atom_site_occupancy
    _atom_site_symmetry_multiplicity
    _atom_site_disorder_assembly
    _atom_site_disorder_group
    C C41 0.4459(2) 0.2347(2) 0.3240(2) 0.0322(6) Uani d . 1 1 . .
    C C42 0.3286(3) 0.2950(2) 0.3009(2) 0.0337(6) Uani d . 1 1 . .
    C C43 0.2504(3) 0.2351(3) 0.2616(2) 0.0421(7) Uani d . 1 1 . .
    H H43 0.1724 0.2752 0.2473 0.050 Uiso calc R 1 1 . .
    C C44 0.2877(3) 0.1157(3) 0.2436(2) 0.0452(7) Uani d . 1 1 . .
    H H44 0.2343 0.0758 0.2179 0.054 Uiso calc R 1 1 . .
    C C45 0.4029(3) 0.0558(3) 0.2634(2) 0.0466(8) Uani d . 1 1 . .
    H H45 0.4281 -0.0240 0.2506 0.056 Uiso calc R 1 1 . .
    C C46 0.4811(3) 0.1158(3) 0.3026(2) 0.0426(7) Uani d . 1 1 . .
    H H46 0.5596 0.0754 0.3150 0.051 Uiso calc R 1 1 . .
    C C51 0.4753(2) 0.2811(3) 0.5186(2) 0.0361(6) Uani d . 1 1 . .
    C C52 0.5194(3) 0.3387(3) 0.5850(2) 0.0468(7) Uani d . 1 1 . .
    H H52 0.5817 0.3929 0.5580 0.056 Uiso calc R 1 1 . .
    C C53 0.4717(3) 0.3165(3) 0.6914(3) 0.0547(9) Uani d . 1 1 . .
    H H53 0.5032 0.3543 0.7355 0.066 Uiso calc R 1 1 . .
    C C54 0.3779(3) 0.2387(3) 0.7314(2) 0.0543(9) Uani d . 1 1 . .
    H H54 0.3461 0.2233 0.8027 0.065 Uiso calc R 1 1 . .
    C C55 0.3308(3) 0.1834(3) 0.6661(2) 0.0507(8) Uani d . 1 1 . .
    H H55 0.2659 0.1322 0.6929 0.061 Uiso calc R 1 1 . .
    C C56 0.3800(3) 0.2038(3) 0.5604(2) 0.0423(7) Uani d . 1 1 . .
    H H56 0.3486 0.1651 0.5169 0.051 Uiso calc R 1 1 . .
    C C61 0.6912(2) 0.2077(3) 0.3795(2) 0.0382(7) Uani d . 1 1 . .
    C C62 0.7832(3) 0.2262(3) 0.2904(2) 0.0507(8) Uani d . 1 1 . .
    H H62 0.7688 0.2910 0.2337 0.061 Uiso calc R 1 1 . .
    C C63 0.8948(3) 0.1504(4) 0.2849(3) 0.0626(10) Uani d . 1 1 . .
    H H63 0.9544 0.1632 0.2243 0.075 Uiso calc R 1 1 . .
    C C64 0.9187(3) 0.0555(4) 0.3690(3) 0.0650(11) Uani d . 1 1 . .
    H H64 0.9944 0.0042 0.3654 0.078 Uiso calc R 1 1 . .
    C C65 0.8313(3) 0.0372(3) 0.4570(3) 0.0601(9) Uani d . 1 1 . .
    H H65 0.8479 -0.0264 0.5140 0.072 Uiso calc R 1 1 . .
    C C66 0.7179(3) 0.1118(3) 0.4634(2) 0.0479(8) Uani d . 1 1 . .
    H H66 0.6590 0.0977 0.5244 0.057 Uiso calc R 1 1 . .
    C C11 0.0501(2) 0.5606(2) 0.2821(2) 0.0330(6) Uani d . 1 1 . .
    C C12 0.1193(2) 0.4622(2) 0.3423(2) 0.0330(6) Uani d . 1 1 . .
    C C13 0.0563(3) 0.3762(3) 0.4220(2) 0.0423(7) Uani d . 1 1 . .
    H H13 0.1023 0.3118 0.4623 0.051 Uiso calc R 1 1 . .
    C C14 -0.0737(3) 0.3851(3) 0.4424(2) 0.0474(8) Uani d . 1 1 . .
    H H14 -0.1148 0.3265 0.4957 0.057 Uiso calc R 1 1 . .
    C C15 -0.1419(3) 0.4801(3) 0.3838(2) 0.0506(8) Uani d . 1 1 . .
    H H15 -0.2295 0.4859 0.3970 0.061 Uiso calc R 1 1 . .
    C C16 -0.0809(3) 0.5676(3) 0.3054(2) 0.0429(7) Uani d . 1 1 . .
    H H16 -0.1284 0.6327 0.2671 0.051 Uiso calc R 1 1 . .
    C C21 0.2330(3) 0.6318(3) 0.0877(2) 0.0423(7) Uani d . 1 1 . .
    C C22 0.3334(3) 0.7007(3) 0.0351(3) 0.0560(9) Uani d . 1 1 . .
    H H22 0.3477 0.7705 0.0576 0.067 Uiso calc R 1 1 . .
    C C23 0.4119(3) 0.6655(4) -0.0504(3) 0.0701(11) Uani d . 1 1 . .
    H H23 0.4779 0.7125 -0.0856 0.084 Uiso calc R 1 1 . .
    C C24 0.3926(4) 0.5619(4) -0.0831(3) 0.0733(12) Uani d . 1 1 . .
    H H24 0.4457 0.5386 -0.1404 0.088 Uiso calc R 1 1 . .
    C C25 0.2949(4) 0.4923(4) -0.0316(3) 0.0667(10) Uani d . 1 1 . .
    H H25 0.2823 0.4217 -0.0538 0.080 Uiso calc R 1 1 . .
    C C26 0.2147(3) 0.5276(3) 0.0538(2) 0.0540(9) Uani d . 1 1 . .
    H H26 0.1484 0.4806 0.0882 0.065 Uiso calc R 1 1 . .
    C C31 -0.0005(3) 0.7811(3) 0.1210(2) 0.0383(7) Uani d . 1 1 . .
    C C32 -0.0465(3) 0.7388(3) 0.0465(2) 0.0541(8) Uani d . 1 1 . .
    H H32 -0.0143 0.6609 0.0321 0.065 Uiso calc R 1 1 . .
    C C33 -0.1383(3) 0.8088(3) -0.0065(3) 0.0614(10) Uani d . 1 1 . .
    H H33 -0.1678 0.7785 -0.0561 0.074 Uiso calc R 1 1 . .
    C C34 -0.1865(3) 0.9242(3) 0.0142(3) 0.0579(9) Uani d . 1 1 . .
    H H34 -0.2482 0.9723 -0.0221 0.070 Uiso calc R 1 1 . .
    C C35 -0.1440(3) 0.9685(3) 0.0880(3) 0.0552(9) Uani d . 1 1 . .
    H H35 -0.1771 1.0461 0.1024 0.066 Uiso calc R 1 1 . .
    C C36 -0.0508(3) 0.8964(3) 0.1412(2) 0.0448(7) Uani d . 1 1 . .
    H H36 -0.0220 0.9266 0.1913 0.054 Uiso calc R 1 1 . .
    P P1 0.12398(7) 0.69086(7) 0.19072(6) 0.03650(19) Uani d . 1 1 . .
    P P2 0.54595(7) 0.31492(7) 0.37954(6) 0.03589(19) Uani d . 1 1 . .
    S S1 0.19859(8) 0.79139(8) 0.26148(7) 0.0525(2) Uani d . 1 1 . .
    S S2 0.28748(7) 0.45079(7) 0.32212(6) 0.03975(19) Uani d . 1 1 . .
loop_
    _atom_site_aniso_label
    _atom_site_aniso_U_11
    _atom_site_aniso_U_22
    _atom_site_aniso_U_33
    _atom_site_aniso_U_12
    _atom_site_aniso_U_13
    _atom_site_aniso_U_23
    C41 0.0324(14) 0.0306(14) 0.0319(14) 0.0022(11) -0.0072(11) -0.0047(12)
    C42 0.0402(15) 0.0285(14) 0.0313(14) 0.0029(12) -0.0089(12) -0.0055(12)
    C43 0.0443(17) 0.0390(17) 0.0448(17) 0.0046(14) -0.0201(14) -0.0077(14)
    C44 0.0531(19) 0.0401(17) 0.0475(17) -0.0036(14) -0.0196(15) -0.0107(15)
    C45 0.058(2) 0.0345(16) 0.0486(18) 0.0053(15) -0.0144(15) -0.0131(15)
    C46 0.0408(17) 0.0408(17) 0.0448(17) 0.0091(13) -0.0115(14) -0.0105(14)
    C51 0.0328(15) 0.0362(15) 0.0379(15) 0.0059(12) -0.0083(12) -0.0083(13)
    C52 0.0452(18) 0.0511(19) 0.0460(18) -0.0071(15) -0.0071(14) -0.0131(16)
    C53 0.062(2) 0.061(2) 0.0471(19) -0.0007(18) -0.0130(17) -0.0214(18)
    C54 0.056(2) 0.059(2) 0.0393(17) 0.0110(17) 0.0005(16) -0.0110(17)
    C55 0.0415(18) 0.051(2) 0.0509(19) -0.0021(15) 0.0034(15) -0.0045(16)
    C56 0.0410(17) 0.0403(17) 0.0439(17) -0.0020(13) -0.0065(14) -0.0069(14)
    C61 0.0321(15) 0.0417(17) 0.0422(16) -0.0028(13) -0.0077(13) -0.0108(14)
    C62 0.0440(18) 0.061(2) 0.0461(18) -0.0004(16) -0.0088(15) -0.0119(17)
    C63 0.0427(19) 0.088(3) 0.062(2) 0.0040(19) -0.0042(17) -0.034(2)
    C64 0.043(2) 0.083(3) 0.079(3) 0.0206(19) -0.0251(19) -0.041(2)
    C65 0.056(2) 0.060(2) 0.067(2) 0.0154(18) -0.0290(19) -0.0149(19)
    C66 0.0417(17) 0.0490(19) 0.0471(18) 0.0038(15) -0.0081(14) -0.0028(16)
    C11 0.0327(14) 0.0326(15) 0.0331(14) -0.0001(12) -0.0066(12) -0.0069(12)
    C12 0.0338(14) 0.0332(15) 0.0328(14) 0.0000(12) -0.0077(12) -0.0088(12)
    C13 0.0536(19) 0.0327(16) 0.0380(16) -0.0019(14) -0.0106(14) -0.0015(13)
    C14 0.055(2) 0.0422(18) 0.0417(17) -0.0144(15) 0.0027(15) -0.0047(15)
    C15 0.0382(17) 0.0511(19) 0.057(2) -0.0060(15) 0.0022(15) -0.0084(17)
    C16 0.0370(16) 0.0411(17) 0.0465(17) 0.0038(13) -0.0078(13) -0.0051(15)
    C21 0.0421(17) 0.0389(17) 0.0392(16) 0.0046(13) -0.0072(13) 0.0003(14)
    C22 0.0467(19) 0.056(2) 0.053(2) -0.0013(16) -0.0026(16) 0.0043(17)
    C23 0.054(2) 0.080(3) 0.051(2) 0.006(2) 0.0097(17) 0.015(2)
    C24 0.076(3) 0.078(3) 0.045(2) 0.024(2) 0.0067(19) -0.003(2)
    C25 0.083(3) 0.062(2) 0.049(2) 0.014(2) -0.004(2) -0.0173(19)
    C26 0.058(2) 0.050(2) 0.0473(19) 0.0020(16) -0.0004(16) -0.0087(17)
    C31 0.0409(16) 0.0348(16) 0.0342(15) 0.0020(13) -0.0061(13) -0.0010(13)
    C32 0.062(2) 0.0462(19) 0.0534(19) 0.0093(16) -0.0195(17) -0.0096(17)
    C33 0.069(2) 0.066(2) 0.050(2) 0.0031(19) -0.0292(18) -0.0048(18)
    C34 0.053(2) 0.060(2) 0.050(2) 0.0073(17) -0.0192(16) 0.0099(18)
    C35 0.051(2) 0.0460(19) 0.056(2) 0.0128(16) -0.0047(16) -0.0009(17)
    C36 0.0499(18) 0.0389(17) 0.0403(16) 0.0025(14) -0.0054(14) -0.0038(14)
    P1 0.0373(4) 0.0316(4) 0.0373(4) 0.0013(3) -0.0079(3) -0.0023(3)
    P2 0.0335(4) 0.0352(4) 0.0375(4) -0.0007(3) -0.0076(3) -0.0052(3)
    S1 0.0574(5) 0.0426(5) 0.0608(5) -0.0065(4) -0.0208(4) -0.0079(4)
    S2 0.0366(4) 0.0311(4) 0.0525(4) 0.0034(3) -0.0158(3) -0.0080(3)
_geom_special_details
;
All e.s.d.'s (except the e.s.d. in the dihedral angle between two l.s. planes)
are estimated using the full covariance matrix. The cell e.s.d.'s are taken
into account individually in the estimation of e.s.d.'s in distances, angles
and torsion angles; correlations between e.s.d.'s in cell parameters are only
used when they are defined by crystal symmetry. An approximate (isotropic)
treatment of cell e.s.d.'s is used for estimating e.s.d.'s involving l.s.
planes.
;
loop_
    _geom_bond_atom_site_label_1
    _geom_bond_atom_site_label_2
    _geom_bond_site_symmetry_2
    _geom_bond_distance
    _geom_bond_publ_flag
    C41 C46 . 1.394(4) ?
    C41 C42 . 1.405(3) ?
    C41 P2 . 1.840(3) ?
    C42 C43 . 1.385(4) ?
    C42 S2 . 1.788(3) ?
    C43 C44 . 1.384(4) ?
    C43 H43 . 0.9300 ?
    C44 C45 . 1.372(4) ?
    C44 H44 . 0.9300 ?
    C45 C46 . 1.384(4) ?
    C45 H45 . 0.9300 ?
    C46 H46 . 0.9300 ?
    C51 C56 . 1.383(4) ?
    C51 C52 . 1.386(4) ?
    C51 P2 . 1.836(3) ?
    C52 C53 . 1.388(4) ?
    C52 H52 . 0.9300 ?
    C53 C54 . 1.372(4) ?
    C53 H53 . 0.9300 ?
    C54 C55 . 1.375(4) ?
    C54 H54 . 0.9300 ?
    C55 C56 . 1.383(4) ?
    C55 H55 . 0.9300 ?
    C56 H56 . 0.9300 ?
    C61 C66 . 1.389(4) ?
    C61 C62 . 1.393(4) ?
    C61 P2 . 1.834(3) ?
    C62 C63 . 1.373(4) ?
    C62 H62 . 0.9300 ?
    C63 C64 . 1.377(5) ?
    C63 H63 . 0.9300 ?
    C64 C65 . 1.356(5) ?
    C64 H64 . 0.9300 ?
    C65 C66 . 1.383(4) ?
    C65 H65 . 0.9300 ?
    C66 H66 . 0.9300 ?
    C11 C16 . 1.393(4) ?
    C11 C12 . 1.405(4) ?
    C11 P1 . 1.822(3) ?
    C12 C13 . 1.388(4) ?
    C12 S2 . 1.786(3) ?
    C13 C14 . 1.381(4) ?
    C13 H13 . 0.9300 ?
    C14 C15 . 1.368(4) ?
    C14 H14 . 0.9300 ?
    C15 C16 . 1.380(4) ?
    C15 H15 . 0.9300 ?
    C16 H16 . 0.9300 ?
    C21 C26 . 1.381(4) ?
    C21 C22 . 1.397(4) ?
    C21 P1 . 1.815(3) ?
    C22 C23 . 1.385(5) ?
    C22 H22 . 0.9300 ?
    C23 C24 . 1.369(5) ?
    C23 H23 . 0.9300 ?
    C24 C25 . 1.375(5) ?
    C24 H24 . 0.9300 ?
    C25 C26 . 1.393(4) ?
    C25 H25 . 0.9300 ?
    C26 H26 . 0.9300 ?
    C31 C36 . 1.379(4) ?
    C31 C32 . 1.384(4) ?
    C31 P1 . 1.828(3) ?
    C32 C33 . 1.371(4) ?
    C32 H32 . 0.9300 ?
    C33 C34 . 1.376(4) ?
    C33 H33 . 0.9300 ?
    C34 C35 . 1.369(4) ?
    C34 H34 . 0.9300 ?
    C35 C36 . 1.392(4) ?
    C35 H35 . 0.9300 ?
    C36 H36 . 0.9300 ?
    P1 S1 . 1.9494(11) ?
loop_
    _geom_contact_atom_site_label_1
    _geom_contact_atom_site_label_2
    _geom_contact_distance
    _geom_contact_publ_flag
    S1 S2 3.6803(12) ?
    S2 P2 3.1308(11) ?
loop_
    _geom_angle_atom_site_label_1
    _geom_angle_atom_site_label_2
    _geom_angle_atom_site_label_3
    _geom_angle_site_symmetry_1
    _geom_angle_site_symmetry_3
    _geom_angle
    _geom_angle_publ_flag
    C46 C41 C42 . . 117.6(2) ?
    C46 C41 P2 . . 123.1(2) ?
    C42 C41 P2 . . 119.37(19) ?
    C43 C42 C41 . . 120.3(2) ?
    C43 C42 S2 . . 122.3(2) ?
    C41 C42 S2 . . 117.4(2) ?
    C44 C43 C42 . . 120.3(3) ?
    C44 C43 H43 . . 119.9 ?
    C42 C43 H43 . . 119.9 ?
    C45 C44 C43 . . 120.6(3) ?
    C45 C44 H44 . . 119.7 ?
    C43 C44 H44 . . 119.7 ?
    C44 C45 C46 . . 119.1(3) ?
    C44 C45 H45 . . 120.4 ?
    C46 C45 H45 . . 120.4 ?
    C45 C46 C41 . . 122.1(3) ?
    C45 C46 H46 . . 119.0 ?
    C41 C46 H46 . . 119.0 ?
    C56 C51 C52 . . 118.3(3) ?
    C56 C51 P2 . . 124.2(2) ?
    C52 C51 P2 . . 117.5(2) ?
    C51 C52 C53 . . 120.9(3) ?
    C51 C52 H52 . . 119.6 ?
    C53 C52 H52 . . 119.6 ?
    C54 C53 C52 . . 119.8(3) ?
    C54 C53 H53 . . 120.1 ?
    C52 C53 H53 . . 120.1 ?
    C53 C54 C55 . . 120.0(3) ?
    C53 C54 H54 . . 120.0 ?
    C55 C54 H54 . . 120.0 ?
    C54 C55 C56 . . 120.1(3) ?
    C54 C55 H55 . . 120.0 ?
    C56 C55 H55 . . 120.0 ?
    C55 C56 C51 . . 120.9(3) ?
    C55 C56 H56 . . 119.6 ?
    C51 C56 H56 . . 119.6 ?
    C66 C61 C62 . . 117.5(3) ?
    C66 C61 P2 . . 124.6(2) ?
    C62 C61 P2 . . 117.9(2) ?
    C63 C62 C61 . . 121.2(3) ?
    C63 C62 H62 . . 119.4 ?
    C61 C62 H62 . . 119.4 ?
    C62 C63 C64 . . 120.2(3) ?
    C62 C63 H63 . . 119.9 ?
    C64 C63 H63 . . 119.9 ?
    C65 C64 C63 . . 119.6(3) ?
    C65 C64 H64 . . 120.2 ?
    C63 C64 H64 . . 120.2 ?
    C64 C65 C66 . . 120.9(3) ?
    C64 C65 H65 . . 119.5 ?
    C66 C65 H65 . . 119.5 ?
    C65 C66 C61 . . 120.6(3) ?
    C65 C66 H66 . . 119.7 ?
    C61 C66 H66 . . 119.7 ?
    C16 C11 C12 . . 117.9(3) ?
    C16 C11 P1 . . 119.0(2) ?
    C12 C11 P1 . . 122.4(2) ?
    C13 C12 C11 . . 119.7(3) ?
    C13 C12 S2 . . 119.4(2) ?
    C11 C12 S2 . . 120.9(2) ?
    C14 C13 C12 . . 120.9(3) ?
    C14 C13 H13 . . 119.5 ?
    C12 C13 H13 . . 119.5 ?
    C15 C14 C13 . . 119.8(3) ?
    C15 C14 H14 . . 120.1 ?
    C13 C14 H14 . . 120.1 ?
    C14 C15 C16 . . 120.1(3) ?
    C14 C15 H15 . . 120.0 ?
    C16 C15 H15 . . 120.0 ?
    C15 C16 C11 . . 121.6(3) ?
    C15 C16 H16 . . 119.2 ?
    C11 C16 H16 . . 119.2 ?
    C26 C21 C22 . . 118.7(3) ?
    C26 C21 P1 . . 122.6(2) ?
    C22 C21 P1 . . 118.4(2) ?
    C23 C22 C21 . . 120.3(4) ?
    C23 C22 H22 . . 119.8 ?
    C21 C22 H22 . . 119.8 ?
    C24 C23 C22 . . 120.3(4) ?
    C24 C23 H23 . . 119.9 ?
    C22 C23 H23 . . 119.9 ?
    C23 C24 C25 . . 120.2(3) ?
    C23 C24 H24 . . 119.9 ?
    C25 C24 H24 . . 119.9 ?
    C24 C25 C26 . . 120.0(4) ?
    C24 C25 H25 . . 120.0 ?
    C26 C25 H25 . . 120.0 ?
    C21 C26 C25 . . 120.5(3) ?
    C21 C26 H26 . . 119.8 ?
    C25 C26 H26 . . 119.8 ?
    C36 C31 C32 . . 117.8(3) ?
    C36 C31 P1 . . 119.8(2) ?
    C32 C31 P1 . . 122.5(2) ?
    C33 C32 C31 . . 121.7(3) ?
    C33 C32 H32 . . 119.2 ?
    C31 C32 H32 . . 119.2 ?
    C32 C33 C34 . . 119.7(3) ?
    C32 C33 H33 . . 120.2 ?
    C34 C33 H33 . . 120.2 ?
    C35 C34 C33 . . 120.2(3) ?
    C35 C34 H34 . . 119.9 ?
    C33 C34 H34 . . 119.9 ?
    C34 C35 C36 . . 119.5(3) ?
    C34 C35 H35 . . 120.2 ?
    C36 C35 H35 . . 120.2 ?
    C31 C36 C35 . . 121.2(3) ?
    C31 C36 H36 . . 119.4 ?
    C35 C36 H36 . . 119.4 ?
    C21 P1 C11 . . 109.24(13) ?
    C21 P1 C31 . . 102.63(13) ?
    C11 P1 C31 . . 105.41(13) ?
    C21 P1 S1 . . 114.07(11) ?
    C11 P1 S1 . . 112.23(9) ?
    C31 P1 S1 . . 112.52(10) ?
    C61 P2 C51 . . 101.84(12) ?
    C61 P2 C41 . . 101.92(12) ?
    C51 P2 C41 . . 100.97(13) ?
    C12 S2 C42 . . 101.92(13) ?
loop_
    _geom_torsion_atom_site_label_1
    _geom_torsion_atom_site_label_2
    _geom_torsion_atom_site_label_3
    _geom_torsion_atom_site_label_4
    _geom_torsion_site_symmetry_1
    _geom_torsion_site_symmetry_2
    _geom_torsion_site_symmetry_3
    _geom_torsion_site_symmetry_4
    _geom_torsion
    _geom_torsion_publ_flag
    C46 C41 C42 C43 . . . . 2.1(4) ?
    P2 C41 C42 C43 . . . . -178.3(2) ?
    C46 C41 C42 S2 . . . . -176.8(2) ?
    P2 C41 C42 S2 . . . . 2.7(3) ?
    C41 C42 C43 C44 . . . . -0.8(4) ?
    S2 C42 C43 C44 . . . . 178.1(2) ?
    C42 C43 C44 C45 . . . . -0.6(4) ?
    C43 C44 C45 C46 . . . . 0.6(5) ?
    C44 C45 C46 C41 . . . . 0.9(5) ?
    C42 C41 C46 C45 . . . . -2.2(4) ?
    P2 C41 C46 C45 . . . . 178.3(2) ?
    C56 C51 C52 C53 . . . . 1.9(4) ?
    P2 C51 C52 C53 . . . . -179.2(2) ?
    C51 C52 C53 C54 . . . . -1.4(5) ?
    C52 C53 C54 C55 . . . . -0.4(5) ?
    C53 C54 C55 C56 . . . . 1.5(5) ?
    C54 C55 C56 C51 . . . . -1.0(5) ?
    C52 C51 C56 C55 . . . . -0.7(4) ?
    P2 C51 C56 C55 . . . . -179.6(2) ?
    C66 C61 C62 C63 . . . . 1.6(5) ?
    P2 C61 C62 C63 . . . . 179.5(2) ?
    C61 C62 C63 C64 . . . . -1.2(5) ?
    C62 C63 C64 C65 . . . . 0.1(5) ?
    C63 C64 C65 C66 . . . . 0.6(6) ?
    C64 C65 C66 C61 . . . . -0.2(5) ?
    C62 C61 C66 C65 . . . . -0.8(5) ?
    P2 C61 C66 C65 . . . . -178.6(2) ?
    C16 C11 C12 C13 . . . . 0.0(4) ?
    P1 C11 C12 C13 . . . . 170.0(2) ?
    C16 C11 C12 S2 . . . . -176.8(2) ?
    P1 C11 C12 S2 . . . . -6.9(3) ?
    C11 C12 C13 C14 . . . . 0.7(4) ?
    S2 C12 C13 C14 . . . . 177.6(2) ?
    C12 C13 C14 C15 . . . . -0.4(4) ?
    C13 C14 C15 C16 . . . . -0.6(5) ?
    C14 C15 C16 C11 . . . . 1.3(5) ?
    C12 C11 C16 C15 . . . . -1.0(4) ?
    P1 C11 C16 C15 . . . . -171.3(2) ?
    C26 C21 C22 C23 . . . . 0.9(5) ?
    P1 C21 C22 C23 . . . . -173.9(3) ?
    C21 C22 C23 C24 . . . . -0.9(5) ?
    C22 C23 C24 C25 . . . . 0.2(6) ?
    C23 C24 C25 C26 . . . . 0.4(6) ?
    C22 C21 C26 C25 . . . . -0.2(5) ?
    P1 C21 C26 C25 . . . . 174.3(3) ?
    C24 C25 C26 C21 . . . . -0.4(5) ?
    C36 C31 C32 C33 . . . . 0.5(5) ?
    P1 C31 C32 C33 . . . . -178.8(3) ?
    C31 C32 C33 C34 . . . . 0.0(5) ?
    C32 C33 C34 C35 . . . . -0.6(5) ?
    C33 C34 C35 C36 . . . . 0.6(5) ?
    C32 C31 C36 C35 . . . . -0.6(4) ?
    P1 C31 C36 C35 . . . . 178.8(2) ?
    C34 C35 C36 C31 . . . . 0.0(5) ?
    C26 C21 P1 C11 . . . . 30.5(3) ?
    C22 C21 P1 C11 . . . . -154.9(2) ?
    C26 C21 P1 C31 . . . . -81.0(3) ?
    C22 C21 P1 C31 . . . . 93.6(3) ?
    C26 C21 P1 S1 . . . . 157.0(2) ?
    C22 C21 P1 S1 . . . . -28.4(3) ?
    C16 C11 P1 C21 . . . . -126.7(2) ?
    C12 C11 P1 C21 . . . . 63.4(2) ?
    C16 C11 P1 C31 . . . . -17.1(2) ?
    C12 C11 P1 C31 . . . . 173.0(2) ?
    C16 C11 P1 S1 . . . . 105.7(2) ?
    C12 C11 P1 S1 . . . . -64.1(2) ?
    C36 C31 P1 C21 . . . . -137.5(2) ?
    C32 C31 P1 C21 . . . . 41.8(3) ?
    C36 C31 P1 C11 . . . . 108.2(2) ?
    C32 C31 P1 C11 . . . . -72.5(3) ?
    C36 C31 P1 S1 . . . . -14.4(3) ?
    C32 C31 P1 S1 . . . . 164.9(2) ?
    C66 C61 P2 C51 . . . . 11.4(3) ?
    C62 C61 P2 C51 . . . . -166.4(2) ?
    C66 C61 P2 C41 . . . . -92.7(3) ?
    C62 C61 P2 C41 . . . . 89.6(3) ?
    C56 C51 P2 C61 . . . . -99.5(2) ?
    C52 C51 P2 C61 . . . . 81.6(2) ?
    C56 C51 P2 C41 . . . . 5.3(3) ?
    C52 C51 P2 C41 . . . . -173.6(2) ?
    C46 C41 P2 C61 . . . . 6.1(3) ?
    C42 C41 P2 C61 . . . . -173.4(2) ?
    C46 C41 P2 C51 . . . . -98.7(2) ?
    C42 C41 P2 C51 . . . . 81.9(2) ?
    C13 C12 S2 C42 . . . . 57.4(2) ?
    C11 C12 S2 C42 . . . . -125.8(2) ?
    C43 C42 S2 C12 . . . . 26.4(3) ?
    C41 C42 S2 C12 . . . . -154.7(2) ?
loop_
    _geom_hbond_atom_site_label_D
    _geom_hbond_atom_site_label_H
    _geom_hbond_atom_site_label_A
    _geom_hbond_site_symmetry_A
    _geom_hbond_distance_DH
    _geom_hbond_distance_HA
    _geom_hbond_distance_DA
    _geom_hbond_angle_DHA
    C23 H23 Cg 2_665 0.93 2.94 3.777(4) 150
_iucr_refine_instructions_details
;
TITL ls1 in P -1
CELL  0.71073  10.8595  11.0267  13.3031   76.404   79.151   81.976
ZERR     2.00   0.0010   0.0010   0.0012    0.002    0.002    0.002
LATT 1
SFAC C  H  P  S
UNIT 72 56 4 4
MERG 2
L.S. 10
ACTA  50
BOND $H
CONF
FMAP 2
PLAN 5
WGHT    0.059000
FVAR       0.67750
MOLE 1
C41   1    0.445880    0.234693    0.324034    11.00000    0.03242    0.03061 =
         0.03186   -0.00470   -0.00723    0.00218
C42   1    0.328597    0.294987    0.300903    11.00000    0.04023    0.02854 =
         0.03129   -0.00546   -0.00890    0.00286
C43   1    0.250360    0.235086    0.261613    11.00000    0.04430    0.03899 =
         0.04483   -0.00772   -0.02007    0.00456
AFIX  43
H43   2    0.172423    0.275186    0.247267    11.00000   -1.20000
AFIX   0
C44   1    0.287715    0.115743    0.243608    11.00000    0.05307    0.04011 =
         0.04747   -0.01071   -0.01956   -0.00359
AFIX  43
H44   2    0.234256    0.075832    0.217872    11.00000   -1.20000
AFIX   0
C45   1    0.402913    0.055828    0.263398    11.00000    0.05834    0.03445 =
         0.04856   -0.01308   -0.01441    0.00533
AFIX  43
H45   2    0.428131   -0.024041    0.250635    11.00000   -1.20000
AFIX   0
C46   1    0.481090    0.115755    0.302587    11.00000    0.04078    0.04080 =
         0.04484   -0.01054   -0.01150    0.00909
AFIX  43
H46   2    0.559607    0.075399    0.315010    11.00000   -1.20000
AFIX   0
C51   1    0.475334    0.281106    0.518581    11.00000    0.03283    0.03618 =
         0.03787   -0.00827   -0.00831    0.00590
C52   1    0.519371    0.338683    0.585047    11.00000    0.04520    0.05108 =
         0.04604   -0.01305   -0.00710   -0.00714
AFIX  43
H52   2    0.581700    0.392882    0.558017    11.00000   -1.20000
AFIX   0
C53   1    0.471682    0.316528    0.691415    11.00000    0.06167    0.06053 =
         0.04711   -0.02143   -0.01304   -0.00073
AFIX  43
H53   2    0.503236    0.354336    0.735462    11.00000   -1.20000
AFIX   0
C54   1    0.377865    0.238696    0.731395    11.00000    0.05640    0.05900 =
         0.03933   -0.01101    0.00052    0.01101
AFIX  43
H54   2    0.346074    0.223338    0.802687    11.00000   -1.20000
AFIX   0
C55   1    0.330842    0.183397    0.666050    11.00000    0.04151    0.05141 =
         0.05095   -0.00451    0.00335   -0.00211
AFIX  43
H55   2    0.265902    0.132221    0.692917    11.00000   -1.20000
AFIX   0
C56   1    0.380037    0.203820    0.560413    11.00000    0.04101    0.04035 =
         0.04389   -0.00695   -0.00652   -0.00202
AFIX  43
H56   2    0.348619    0.165067    0.516925    11.00000   -1.20000
AFIX   0
C61   1    0.691185    0.207736    0.379463    11.00000    0.03210    0.04167 =
         0.04223   -0.01079   -0.00774   -0.00285
C62   1    0.783195    0.226167    0.290420    11.00000    0.04405    0.06114 =
         0.04614   -0.01185   -0.00878   -0.00038
AFIX  43
H62   2    0.768759    0.290986    0.233673    11.00000   -1.20000
AFIX   0
C63   1    0.894784    0.150393    0.284910    11.00000    0.04273    0.08781 =
         0.06162   -0.03407   -0.00415    0.00395
AFIX  43
H63   2    0.954365    0.163187    0.224264    11.00000   -1.20000
AFIX   0
C64   1    0.918713    0.055468    0.368983    11.00000    0.04319    0.08295 =
         0.07863   -0.04053   -0.02506    0.02058
AFIX  43
H64   2    0.994370    0.004226    0.365363    11.00000   -1.20000
AFIX   0
C65   1    0.831308    0.037195    0.457034    11.00000    0.05569    0.06019 =
         0.06658   -0.01492   -0.02904    0.01544
AFIX  43
H65   2    0.847866   -0.026445    0.513987    11.00000   -1.20000
AFIX   0
C66   1    0.717898    0.111809    0.463388    11.00000    0.04171    0.04899 =
         0.04706   -0.00278   -0.00810    0.00382
AFIX  43
H66   2    0.658973    0.097667    0.524371    11.00000   -1.20000
AFIX   0
C11   1    0.050082    0.560594    0.282068    11.00000    0.03266    0.03264 =
         0.03312   -0.00695   -0.00658   -0.00011
C12   1    0.119314    0.462236    0.342325    11.00000    0.03383    0.03318 =
         0.03279   -0.00876   -0.00770    0.00003
C13   1    0.056312    0.376238    0.422041    11.00000    0.05362    0.03270 =
         0.03800   -0.00154   -0.01058   -0.00192
AFIX  43
H13   2    0.102336    0.311760    0.462319    11.00000   -1.20000
AFIX   0
C14   1   -0.073698    0.385065    0.442380    11.00000    0.05483    0.04218 =
         0.04173   -0.00471    0.00274   -0.01437
AFIX  43
H14   2   -0.114775    0.326537    0.495719    11.00000   -1.20000
AFIX   0
C15   1   -0.141886    0.480141    0.383848    11.00000    0.03816    0.05114 =
         0.05733   -0.00841    0.00222   -0.00597
AFIX  43
H15   2   -0.229465    0.485867    0.396968    11.00000   -1.20000
AFIX   0
C16   1   -0.080874    0.567563    0.305361    11.00000    0.03702    0.04108 =
         0.04655   -0.00513   -0.00784    0.00384
AFIX  43
H16   2   -0.128352    0.632729    0.267079    11.00000   -1.20000
AFIX   0
C21   1    0.232958    0.631824    0.087745    11.00000    0.04209    0.03888 =
         0.03915    0.00033   -0.00720    0.00463
C22   1    0.333416    0.700686    0.035112    11.00000    0.04670    0.05623 =
         0.05350    0.00434   -0.00258   -0.00129
AFIX  43
H22   2    0.347721    0.770504    0.057555    11.00000   -1.20000
AFIX   0
C23   1    0.411854    0.665522   -0.050350    11.00000    0.05392    0.07987 =
         0.05086    0.01455    0.00966    0.00612
AFIX  43
H23   2    0.477872    0.712479   -0.085600    11.00000   -1.20000
AFIX   0
C24   1    0.392579    0.561926   -0.083128    11.00000    0.07601    0.07755 =
         0.04501   -0.00286    0.00668    0.02447
AFIX  43
H24   2    0.445719    0.538567   -0.140390    11.00000   -1.20000
AFIX   0
C25   1    0.294857    0.492291   -0.031622    11.00000    0.08291    0.06158 =
         0.04924   -0.01726   -0.00397    0.01423
AFIX  43
H25   2    0.282301    0.421668   -0.053801    11.00000   -1.20000
AFIX   0
C26   1    0.214688    0.527562    0.053775    11.00000    0.05836    0.05003 =
         0.04731   -0.00868   -0.00037    0.00199
AFIX  43
H26   2    0.148391    0.480558    0.088152    11.00000   -1.20000
AFIX   0
C31   1   -0.000479    0.781112    0.120952    11.00000    0.04094    0.03477 =
         0.03416   -0.00099   -0.00612    0.00198
C32   1   -0.046484    0.738822    0.046546    11.00000    0.06197    0.04622 =
         0.05339   -0.00963   -0.01947    0.00930
AFIX  43
H32   2   -0.014330    0.660935    0.032118    11.00000   -1.20000
AFIX   0
C33   1   -0.138285    0.808836   -0.006459    11.00000    0.06916    0.06594 =
         0.05002   -0.00480   -0.02916    0.00308
AFIX  43
H33   2   -0.167799    0.778459   -0.056110    11.00000   -1.20000
AFIX   0
C34   1   -0.186492    0.924220    0.014179    11.00000    0.05284    0.06021 =
         0.05031    0.00988   -0.01919    0.00727
AFIX  43
H34   2   -0.248156    0.972304   -0.022115    11.00000   -1.20000
AFIX   0
C35   1   -0.143977    0.968482    0.087977    11.00000    0.05147    0.04597 =
         0.05614   -0.00087   -0.00468    0.01279
AFIX  43
H35   2   -0.177111    1.046129    0.102437    11.00000   -1.20000
AFIX   0
C36   1   -0.050819    0.896450    0.141203    11.00000    0.04986    0.03894 =
         0.04028   -0.00376   -0.00543    0.00246
AFIX  43
H36   2   -0.022020    0.926647    0.191310    11.00000   -1.20000
AFIX   0
P1    3    0.123976    0.690857    0.190720    11.00000    0.03729    0.03161 =
         0.03732   -0.00227   -0.00789    0.00134
P2    3    0.545948    0.314918    0.379536    11.00000    0.03346    0.03525 =
         0.03754   -0.00519   -0.00759   -0.00067
S1    4    0.198590    0.791391    0.261482    11.00000    0.05738    0.04261 =
         0.06079   -0.00794   -0.02076   -0.00645
S2    4    0.287477    0.450789    0.322124    11.00000    0.03661    0.03114 =
         0.05246   -0.00805   -0.01579    0.00344
HKLF    4
REM  ls1 in P -1
REM R1 =  0.0594 for   4414 Fo > 4sig(Fo)  and  0.1043 for all   6991 data
REM    361 parameters refined using      0 restraints
END
WGHT      0.0590      0.0000
REM Highest difference peak  0.463,  deepest hole -0.294,  1-sigma level  0.058
Q1    1   0.1693  0.7636  0.2158  11.00000  0.05    0.46
Q2    1   0.5042  0.2659  0.3442  11.00000  0.05    0.45
Q3    1   0.1393  0.7369  0.2428  11.00000  0.05    0.44
Q4    1   0.5770  0.4585  0.3102  11.00000  0.05    0.39
Q5    1   0.2202  0.6562  0.1427  11.00000  0.05    0.31
;
data_global
_journal_date_recd_electronic     2012-09-21
_journal_date_accepted     2012-10-02
_journal_name_full     'Acta Crystallographica, Section E'
_journal_year     2012
_journal_volume     68
_journal_issue     11
_journal_page_first     o3094
_journal_page_last     o3094
_journal_paper_category     QO
_journal_paper_doi     10.1107/S1600536812041347
_journal_coeditor_code     PK2445
_publ_contact_author_name     'Angel Alvarez-Larena'
_publ_contact_author_address
;
Servicio Difracci\'on Rayos X
Universidad Aut\'onoma de Barcelona
08193 Cerdanyola
Spain
;
_publ_contact_author_email     'angel.alvarez@uab.es'
_publ_contact_author_fax     '34 93 581 1263'
_publ_contact_author_phone     '34 93 581 2621'
_publ_section_title
;
(2-{[2-(diphenylphosphino)phenyl]thio}phenyl)diphenylphosphine sulfide
;
loop_
    _publ_author_name
    _publ_author_footnote
    _publ_author_address
    'Alvarez-Larena, Angel' .
;
Servicio Difracci\'on Rayos X
Universidad Aut\'onoma de Barcelona
08193 Cerdanyola
Spain
;
    'Martinez-Cuevas, Francisco J.' .
;
Departamento Qu\'imica
Universidad Aut\'onoma de Barcelona
08193 Cerdanyola
Spain
;
    'Flor, Teresa' .
;
Departamento Qu\'imica
Universidad Aut\'onoma de Barcelona
08193 Cerdanyola
Spain
;
    'Real, Juli' .
;
Departamento Qu\'imica
Universidad Aut\'onoma de Barcelona
08193 Cerdanyola
Spain
;
