# Supplementary material for: (2-{[2-(diphenyl­phosphino)phen­yl]thio}­phen­yl)diphenyl­phosphine sulfide
Source: Acta Crystallogr Sect E Struct Rep Online. 2012 Oct 10;68(Pt 11):o3094. doi: 10.1107/S1600536812041347 (PMC3515196; doi:10.1107/S1600536812041347)
Supplement: Supplementary file 2 [file e-68-o3094-Isup2.hkl]

# 
# h,k,l, Fc-squared, Fo-squared, sigma(Fo-squared) and status flag 
# 
data_I
_shelx_title ' ls1 in P -1' 
_shelx_refln_list_code          4 
_shelx_F_calc_maximum      143.48 
_exptl_crystal_F_000       612.00 
_reflns_d_resolution_high  0.7358 
 
loop_ 
 _symmetry_equiv_pos_as_xyz 
 'x, y, z' 
 '-x, -y, -z' 
 
_cell_length_a    10.8595 
_cell_length_b    11.0267 
_cell_length_c    13.3031 
_cell_angle_alpha  76.404 
_cell_angle_beta   79.151 
_cell_angle_gamma  81.976 
 
_shelx_F_squared_multiplier     1.000 
 
loop_ 
 _refln_index_h 
 _refln_index_k 
 _refln_index_l 
 _refln_F_squared_calc 
 _refln_F_squared_meas 
 _refln_F_squared_sigma 
 _refln_observed_status 
   1   0   0       60.33       55.78      2.50 o 
   2   0   0      174.29      169.05      6.37 o 
   3   0   0     1267.75     1206.43     19.62 o 
   4   0   0        0.36        2.54      3.79 o 
   5   0   0     1231.69     1287.02     25.69 o 
   6   0   0        0.08       -1.18      6.82 o 
   7   0   0      107.83      112.61     20.44 o 
   8   0   0      110.87      118.20     12.89 o 
   9   0   0       20.83       17.54      8.46 o 
  10   0   0       13.80       16.40      9.99 o 
  11   0   0        1.36       -8.62     14.44 o 
  12   0   0      343.70      340.59     37.62 o 
  13   0   0        7.67       17.58     17.19 o 
  14   0   0        0.49       28.91     14.61 o 
 -14   1   0        4.44        3.38     17.73 o 
 -13   1   0       14.19       20.15     12.16 o 
 -12   1   0       39.04       30.07     12.42 o 
 -11   1   0       16.49        9.14      9.86 o 
 -10   1   0      113.47      124.37     15.61 o 
  -9   1   0       28.97       20.39     12.58 o 
  -8   1   0      244.40      276.07     16.68 o 
  -7   1   0       44.60       41.42      8.40 o 
  -6   1   0      600.23      578.31     18.63 o 
  -5   1   0      883.78      903.62     21.45 o 
  -4   1   0      863.05      779.06     17.60 o 
  -3   1   0       17.30       19.50      6.37 o 
  -2   1   0     2778.16     2908.15     28.28 o 
  -1   1   0      169.13      180.61      7.04 o 
   0   1   0     2367.10     2416.49     57.47 o 
   1   1   0     1003.38     1003.13     18.76 o 
   2   1   0     1233.84     1215.13     25.90 o 
   3   1   0      268.38      243.19     12.18 o 
   4   1   0     2275.25     2164.80     22.10 o 
   5   1   0     1060.37     1059.40     32.45 o 
   6   1   0       79.09      106.22     10.62 o 
   7   1   0       99.54      121.70     12.08 o 
   8   1   0      326.23      322.51     17.44 o 
   9   1   0      106.97      129.70     12.29 o 
  10   1   0      218.13      183.81     18.21 o 
  11   1   0       81.57       74.55     14.55 o 
  12   1   0      171.89      158.83     18.94 o 
  13   1   0       33.65       41.28     18.17 o 
 -13   2   0        0.94        1.97     11.73 o 
 -12   2   0        2.66       -5.35     10.45 o 
 -11   2   0       12.97       22.23     10.04 o 
 -10   2   0      218.07      220.35     18.71 o 
  -9   2   0       99.21       95.50     13.09 o 
  -8   2   0       65.89       57.55     10.29 o 
  -7   2   0      192.13      212.73     14.50 o 
  -6   2   0      345.32      339.64     14.85 o 
  -5   2   0      111.51       90.56      8.89 o 
  -4   2   0     1730.44     1879.78     20.35 o 
  -3   2   0     2967.96     2966.79     26.98 o 
  -2   2   0     2883.15     3115.86     32.19 o 
  -1   2   0     6330.31     6815.81     87.78 o 
   0   2   0     4239.00     4217.40     84.20 o 
   1   2   0      975.99      886.32     19.74 o 
   2   2   0       67.75       56.29      6.78 o 
   3   2   0      975.48      991.22     27.71 o 
   4   2   0      590.83      553.29     12.67 o 
   5   2   0      379.32      366.15     10.94 o 
   6   2   0      231.06      285.92      9.91 o 
   7   2   0      247.16      235.25     15.22 o 
   8   2   0        6.86        5.89      7.19 o 
   9   2   0     2224.22     2293.51     70.11 o 
  10   2   0        6.61        5.19     11.92 o 
  11   2   0        3.74        8.02     12.03 o 
  12   2   0       81.35       88.84     22.27 o 
  13   2   0        0.51       -5.16     16.14 o 
 -13   3   0       12.24       -3.26     18.32 o 
 -12   3   0       31.08       27.69     11.88 o 
 -11   3   0       90.87       97.45     15.33 o 
 -10   3   0      225.53      217.20     18.48 o 
  -9   3   0        1.17        7.89      7.26 o 
  -8   3   0       44.22       39.12      9.03 o 
  -7   3   0       70.73       69.72     14.56 o 
  -6   3   0      394.90      344.69     15.06 o 
  -5   3   0       69.07       60.61      9.69 o 
  -4   3   0       98.52       86.75      5.69 o 
  -3   3   0     4442.62     4888.41     41.60 o 
  -2   3   0     8881.70     9510.07     83.89 o 
  -1   3   0        0.51        2.00      3.29 o 
   0   3   0       38.27       47.28      6.00 o 
   1   3   0     2958.66     3019.20     49.32 o 
   2   3   0     2840.38     2709.67     48.95 o 
   3   3   0      146.37      131.33     11.66 o 
   4   3   0      111.35      125.52      7.89 o 
   5   3   0        9.70        3.58      6.15 o 
   6   3   0      153.74      163.98     16.05 o 
   7   3   0       48.50       58.59      6.74 o 
   8   3   0        0.62       -5.99      8.67 o 
   9   3   0      599.29      563.28     35.58 o 
  10   3   0      332.04      338.49     32.90 o 
  11   3   0      168.09      178.19     28.32 o 
  12   3   0        1.68        9.48     14.36 o 
  13   3   0       65.27       61.39     21.39 o 
 -13   4   0       63.80       57.49     26.12 o 
 -12   4   0       96.77       76.56     22.53 o 
 -11   4   0        0.07        2.35      9.86 o 
 -10   4   0        6.79       12.05      9.52 o 
  -9   4   0        8.91        8.50      8.64 o 
  -8   4   0        0.73        0.11      7.04 o 
  -7   4   0      408.45      433.56     34.30 o 
  -6   4   0     3899.28     3795.67     55.39 o 
  -5   4   0      265.03      262.95      9.16 o 
  -4   4   0      648.98      646.27     19.23 o 
  -3   4   0      934.77      921.76     18.42 o 
  -2   4   0      303.68      332.03     10.67 o 
  -1   4   0      459.38      457.61     18.16 o 
   0   4   0     1815.62     1887.36     27.73 o 
   1   4   0      492.82      468.22     17.80 o 
   2   4   0     2213.94     2104.89     44.12 o 
   3   4   0      278.17      225.75     15.01 o 
   4   4   0       72.38       78.10      7.55 o 
   5   4   0      313.47      292.98     19.38 o 
   6   4   0     1421.18     1297.92     26.10 o 
   7   4   0       13.05       18.92     10.53 o 
   8   4   0        7.37        4.86      9.17 o 
   9   4   0      347.72      411.65     30.20 o 
  10   4   0        0.54        9.41     11.09 o 
  11   4   0        1.53       -1.79     12.27 o 
  12   4   0        1.83       -2.00     14.25 o 
  13   4   0       20.43       35.58     19.48 o 
 -12   5   0      128.01      138.01     28.21 o 
 -11   5   0       47.41       69.37     21.15 o 
 -10   5   0       14.21       15.03     14.18 o 
  -9   5   0        9.85        2.69      7.60 o 
  -8   5   0        0.72       -5.40      7.27 o 
  -7   5   0      609.80      579.91     21.68 o 
  -6   5   0      992.46     1004.59     27.27 o 
  -5   5   0     2391.86     2278.46     30.35 o 
  -4   5   0        1.26        6.35      3.78 o 
  -3   5   0      642.83      679.89     16.99 o 
  -2   5   0     1194.70     1126.30     22.02 o 
  -1   5   0     3504.76     3683.35     37.46 o 
   0   5   0      550.67      590.05     12.95 o 
   1   5   0        1.73        1.29      3.60 o 
   2   5   0       85.53       99.63      8.21 o 
   3   5   0       30.99       52.53      6.87 o 
   4   5   0       24.14       21.97      5.51 o 
   5   5   0      568.17      572.96     17.89 o 
   6   5   0      685.32      617.06     27.12 o 
   7   5   0       98.60       97.59     10.24 o 
   8   5   0      139.07      151.56     21.96 o 
   9   5   0      101.79       93.40     20.04 o 
  10   5   0      169.95      164.03     25.79 o 
  11   5   0       26.97       15.62     12.70 o 
  12   5   0       15.33       10.59     12.37 o 
  13   5   0       18.40       -5.36     16.58 o 
 -12   6   0        2.62      -19.43     19.43 o 
 -11   6   0       83.86       56.29     20.76 o 
 -10   6   0       48.97       76.25     19.93 o 
  -9   6   0      995.41      996.71     47.49 o 
  -8   6   0       69.35       69.54     16.34 o 
  -7   6   0        6.64       11.52      8.73 o 
  -6   6   0       56.26       68.56     14.87 o 
  -5   6   0      606.96      593.78     16.52 o 
  -4   6   0      723.67      680.35     18.90 o 
  -3   6   0      151.41      170.33     10.68 o 
  -2   6   0        0.52       -3.29      4.84 o 
  -1   6   0      708.77      708.49     15.52 o 
   0   6   0       14.82        2.18      3.51 o 
   1   6   0       11.93       18.12      5.17 o 
   2   6   0       68.44       59.61      7.74 o 
   3   6   0     3948.05     3775.81     51.03 o 
   4   6   0        2.99        7.59      4.64 o 
   5   6   0        0.75       -0.96      4.65 o 
   6   6   0      223.54      271.45     14.42 o 
   7   6   0      476.76      490.47     19.10 o 
   8   6   0       32.90       49.35     15.23 o 
   9   6   0       16.95       22.64     13.53 o 
  10   6   0      181.17      196.16     27.23 o 
  11   6   0       26.28       43.31     16.01 o 
  12   6   0       12.36       22.72     14.40 o 
 -11   7   0        1.35       -2.75     14.97 o 
 -10   7   0       29.00       43.75     16.17 o 
  -9   7   0      110.98      114.31     22.59 o 
  -8   7   0      162.48      186.36     25.27 o 
  -7   7   0        0.31        1.00     11.11 o 
  -6   7   0        4.94       -1.63      9.56 o 
  -5   7   0     1806.01     1737.48     35.69 o 
  -4   7   0      192.79      217.64     13.38 o 
  -3   7   0      347.96      338.45     14.30 o 
  -2   7   0        5.37       11.12      4.65 o 
  -1   7   0      124.00      144.59      9.21 o 
   0   7   0      141.15      161.68      9.96 o 
   1   7   0        2.27        0.61      4.60 o 
   2   7   0      642.10      613.03     23.40 o 
   3   7   0     1231.30     1103.52     26.76 o 
   4   7   0      759.53      678.66     32.73 o 
   5   7   0      360.79      358.20     16.69 o 
   6   7   0       16.13       13.89      7.05 o 
   7   7   0      407.88      414.27     18.79 o 
   8   7   0       33.78       26.56     21.74 o 
   9   7   0       73.41      102.72     20.33 o 
  10   7   0        3.44       -1.70     11.92 o 
  11   7   0        0.25       -0.65     11.63 o 
  12   7   0        4.68       -0.87     14.44 o 
 -11   8   0        8.44       10.24     20.37 o 
 -10   8   0        0.59       17.65     16.60 o 
  -9   8   0       43.81       56.60     18.17 o 
  -8   8   0       11.02        5.21     12.00 o 
  -7   8   0        4.83       -0.59     10.89 o 
  -6   8   0       31.62       36.51     13.20 o 
  -5   8   0       73.48       61.05     10.13 o 
  -4   8   0        1.70       13.03      8.39 o 
  -3   8   0       14.93       11.20      9.39 o 
  -2   8   0        1.42        7.95      7.34 o 
  -1   8   0       88.64       97.23      8.94 o 
   0   8   0     1326.90     1377.48     30.66 o 
   1   8   0       20.73       28.89      7.04 o 
   2   8   0        8.51       11.61      5.94 o 
   3   8   0      271.23      278.06     15.74 o 
   4   8   0      932.08      871.83     26.06 o 
   5   8   0       77.89       74.24     10.81 o 
   6   8   0      233.65      274.49     26.09 o 
   7   8   0      342.45      410.58     31.95 o 
   8   8   0      130.72      151.05     15.13 o 
   9   8   0       31.82       29.43     13.57 o 
  10   8   0       30.00       32.77     15.40 o 
  11   8   0       10.35       13.18     15.40 o 
  12   8   0      110.73      133.35     29.98 o 
 -10   9   0       40.93       25.10     22.00 o 
  -9   9   0        1.93       15.56     16.10 o 
  -8   9   0        1.42      -11.63     11.63 o 
  -7   9   0       96.50       94.83     21.18 o 
  -6   9   0      311.18      339.69     32.09 o 
  -4   9   0      136.67      147.32     19.85 o 
  -3   9   0       82.01       67.80     14.34 o 
  -2   9   0        3.94        2.61      8.15 o 
  -1   9   0       38.49       35.21     11.81 o 
   0   9   0      973.57      908.84     38.02 o 
   1   9   0      439.07      445.76     22.89 o 
   2   9   0       89.01       89.09     11.41 o 
   3   9   0       85.51       88.20     11.70 o 
   4   9   0      344.68      391.10     38.13 o 
   5   9   0       67.47       78.21     11.51 o 
   6   9   0      174.53      190.03     22.96 o 
   7   9   0       25.40       31.40     10.61 o 
   8   9   0        5.60        6.24      8.24 o 
   9   9   0        8.55       21.46     15.29 o 
  10   9   0        4.53       14.34     14.55 o 
  11   9   0        0.01       48.43     18.74 o 
  -9  10   0       98.70       73.64     25.36 o 
  -8  10   0        0.01        2.90     14.55 o 
  -7  10   0      102.29      120.59     23.92 o 
  -6  10   0      192.65      219.56     28.80 o 
  -4  10   0        0.46       -1.68      9.69 o 
  -3  10   0      245.79      285.20     26.45 o 
  -2  10   0        0.48        4.07      9.48 o 
  -1  10   0       59.65       74.33     15.97 o 
   0  10   0      106.26       76.73     16.97 o 
   1  10   0       84.13       94.09     18.30 o 
   2  10   0        8.44        7.76      9.63 o 
   3  10   0        4.24       -4.38     10.22 o 
   4  10   0      105.70      106.44     13.66 o 
   5  10   0        1.34       12.69      8.43 o 
   6  10   0       27.77       28.45     12.78 o 
   7  10   0       18.08       24.80      9.49 o 
   8  10   0       18.02       31.59     10.70 o 
   9  10   0       76.86       71.59     20.48 o 
  10  10   0        1.67       11.05     14.90 o 
  11  10   0       12.21       49.37     21.83 o 
  -7  11   0        3.00       17.69     16.08 o 
  -6  11   0        0.06        3.59     13.77 o 
  -4  11   0      135.88      160.39     24.01 o 
  -3  11   0      342.99      390.75     29.65 o 
  -2  11   0      233.39      282.24     28.41 o 
  -1  11   0       43.96       41.74     14.07 o 
   0  11   0       57.76       67.73     15.99 o 
   1  11   0      287.69      320.38     30.30 o 
   2  11   0        3.88       -8.95      8.95 o 
   3  11   0       69.62       78.30     18.61 o 
   4  11   0        2.89       -1.13     10.65 o 
   5  11   0       34.79       46.88     17.36 o 
   6  11   0        0.69       27.45     14.84 o 
   7  11   0       12.58      -11.22     12.81 o 
   8  11   0       15.67       27.84     15.89 o 
   9  11   0      189.28      227.12     32.31 o 
  10  11   0       16.50       33.96     21.57 o 
  -6  12   0      172.90      184.59     32.90 o 
  -3  12   0       25.48       45.21     14.36 o 
  -2  12   0      295.54      283.39     30.09 o 
  -1  12   0       30.94       35.38     14.90 o 
   0  12   0      426.60      490.16     33.42 o 
   1  12   0      179.06      192.57     25.90 o 
   2  12   0       13.73       28.76     13.01 o 
   3  12   0       68.02       70.74     19.54 o 
   4  12   0        4.96       18.04     14.49 o 
   5  12   0        8.57       20.24     14.31 o 
   6  12   0       60.84       76.53     20.96 o 
   7  12   0        6.21       30.50     18.74 o 
   8  12   0       20.61       32.48     19.06 o 
  -3  13   0       21.01       41.09     15.45 o 
  -2  13   0       31.95       45.90     16.51 o 
  -1  13   0        0.00      -10.39     11.42 o 
   0  13   0      107.21      129.47     23.44 o 
   1  13   0        3.16       -6.45     11.42 o 
   2  13   0       28.26       43.53     15.40 o 
   3  13   0        0.12       -4.58     14.36 o 
   4  13   0        0.20       -9.76     12.61 o 
   5  13   0        7.63        2.44     16.51 o 
   6  13   0      127.19      169.58     31.33 o 
  -5 -13   1        1.69       12.66     16.54 o 
  -4 -13   1       32.96        9.56     18.15 o 
  -3 -13   1       65.51      119.71     26.14 o 
  -2 -13   1       27.53       30.26     15.42 o 
  -1 -13   1       35.03       36.49     14.77 o 
   0 -13   1        7.16       28.32     15.16 o 
   1 -13   1        0.70       26.27     15.03 o 
   2 -13   1       36.30       63.18     18.61 o 
   3 -13   1       41.77       25.08     16.19 o 
  -8 -12   1        0.63        1.55     19.39 o 
  -7 -12   1       20.74       28.19     19.48 o 
  -6 -12   1        0.94        5.99     16.91 o 
  -5 -12   1       12.38       21.63     16.25 o 
  -4 -12   1       37.49       27.65     15.99 o 
  -3 -12   1       48.13       53.88     19.76 o 
  -2 -12   1      197.69      195.86     27.82 o 
  -1 -12   1       69.45       86.45     19.63 o 
   0 -12   1       10.80       -7.30     11.42 o 
   1 -12   1      228.31      273.78     31.55 o 
   2 -12   1        2.80       -7.95     11.59 o 
   3 -12   1        1.64       24.51     13.42 o 
   6 -12   1       10.99        2.03     19.65 o 
  -9 -11   1        2.76       10.44     15.25 o 
  -8 -11   1       47.69       51.34     13.63 o 
  -7 -11   1        0.45       -5.94     13.35 o 
  -6 -11   1        2.70        3.65     23.46 o 
  -5 -11   1        7.27       32.16     15.10 o 
  -4 -11   1       26.66       40.94     16.54 o 
  -3 -11   1        6.45       24.57     14.29 o 
  -2 -11   1       19.53       39.67     15.34 o 
  -1 -11   1       34.83       52.90     13.64 o 
   0 -11   1       20.85       34.84     12.74 o 
   1 -11   1       91.30      114.68     19.72 o 
   2 -11   1      222.48      294.00     29.67 o 
   3 -11   1        9.03       23.62     11.85 o 
   4 -11   1        1.26       10.96     11.55 o 
   6 -11   1        0.01       20.96     14.88 o 
   7 -11   1      114.62      100.43     23.22 o 
   8 -11   1        8.80       16.88     19.91 o 
 -10 -10   1        7.38       20.67     16.71 o 
  -9 -10   1        2.03        6.27     12.83 o 
  -8 -10   1        8.35       16.68     11.57 o 
  -7 -10   1       10.56       26.71     14.52 o 
  -6 -10   1       67.33       76.80     16.74 o 
  -5 -10   1      528.20      575.08     25.37 o 
  -4 -10   1       21.33        4.61      8.15 o 
  -3 -10   1       39.75       46.93     13.81 o 
  -2 -10   1      141.04      167.38     23.88 o 
  -1 -10   1      140.74      137.03     21.89 o 
   0 -10   1       17.01       19.87     11.18 o 
   1 -10   1       21.89       12.81     10.91 o 
   2 -10   1      512.36      423.19     29.50 o 
   3 -10   1       18.89       21.87     12.16 o 
   4 -10   1      132.52      103.88     19.39 o 
   6 -10   1       89.91       84.79     20.11 o 
   7 -10   1      155.24      159.87     26.69 o 
   8 -10   1        1.53       11.81     15.79 o 
   9 -10   1       10.51        0.89     20.50 o 
 -11  -9   1        0.27       -8.34     16.56 o 
 -10  -9   1        0.04        9.59     13.44 o 
  -9  -9   1       10.03       12.05     14.31 o 
  -8  -9   1       42.86       41.29     18.06 o 
  -7  -9   1       10.34       18.41      8.78 o 
  -6  -9   1       75.69       86.41     12.50 o 
  -5  -9   1      185.10      215.48     17.84 o 
  -4  -9   1      234.88      244.75     36.92 o 
  -3  -9   1      404.86      409.89     19.70 o 
  -2  -9   1       50.19       38.69      9.34 o 
  -1  -9   1     1529.96     1491.22     36.12 o 
   0  -9   1      138.55      183.12     15.29 o 
   1  -9   1       93.59      117.60     19.39 o 
   2  -9   1        3.96       -0.46      8.65 o 
   3  -9   1       58.55       93.46     16.91 o 
   4  -9   1      111.80      129.13     19.54 o 
   6  -9   1       77.63       85.31     19.80 o 
   7  -9   1       58.80       81.11     18.71 o 
   8  -9   1       39.33       51.07     19.50 o 
   9  -9   1       11.56       12.79     14.97 o 
  10  -9   1       50.96       61.78     23.59 o 
 -11  -8   1        1.86       -5.75     13.57 o 
 -10  -8   1        8.15       21.57     14.23 o 
  -9  -8   1       45.50       30.72     14.49 o 
  -8  -8   1      379.92      449.17     22.08 o 
  -7  -8   1        6.43       14.20      9.32 o 
  -6  -8   1        0.46        0.39      7.31 o 
  -5  -8   1      776.04      806.23     26.42 o 
  -4  -8   1       10.64        8.85      6.73 o 
  -3  -8   1        9.22        7.89      6.46 o 
  -2  -8   1      166.11      149.17     14.29 o 
  -1  -8   1      426.81      432.37     18.50 o 
   0  -8   1       23.93       21.39      6.33 o 
   1  -8   1      121.73      151.81     13.35 o 
   2  -8   1      504.02      543.44     16.98 o 
   3  -8   1        0.81       -3.97      5.38 o 
   4  -8   1      306.13      304.81     21.81 o 
   5  -8   1        3.62        4.31      9.83 o 
   6  -8   1       37.02       46.03     14.53 o 
   7  -8   1      709.74      641.40     38.39 o 
   8  -8   1       47.18       43.51     16.27 o 
   9  -8   1        0.28       24.77     15.29 o 
  10  -8   1       36.28       32.11     18.04 o 
  11  -8   1       93.85       83.51     27.47 o 
 -12  -7   1       13.36       -1.68     17.21 o 
 -11  -7   1       26.35       19.22     14.40 o 
 -10  -7   1       11.81       27.56     12.09 o 
  -9  -7   1       52.77       27.80     14.47 o 
  -8  -7   1       62.15       68.78     11.23 o 
  -7  -7   1       38.19       44.55      9.49 o 
  -6  -7   1       94.80      103.06     12.24 o 
  -5  -7   1      168.57      154.42     13.53 o 
  -4  -7   1      913.53      880.37     37.56 o 
  -3  -7   1      144.12      145.84     17.91 o 
  -2  -7   1       12.61       20.46      8.69 o 
  -1  -7   1       13.78       29.85      9.56 o 
   0  -7   1       32.99       56.72      9.50 o 
   1  -7   1      356.97      344.05     12.69 o 
   2  -7   1      149.15      146.96     10.15 o 
   3  -7   1      527.81      556.42     19.06 o 
   4  -7   1     2628.58     2688.25     44.37 o 
   5  -7   1      205.61      208.96     12.01 o 
   6  -7   1        0.56        2.85      9.72 o 
   7  -7   1      123.23      122.46     20.28 o 
   8  -7   1      359.81      410.05     31.48 o 
   9  -7   1        6.00       -9.30     11.76 o 
  10  -7   1       25.35       56.62     18.54 o 
  11  -7   1       24.15        0.24     16.23 o 
 -12  -6   1       19.25       43.18     17.60 o 
 -11  -6   1      144.95      135.05     25.49 o 
 -10  -6   1        2.38       11.18     12.07 o 
  -9  -6   1        4.41       -6.62      8.82 o 
  -8  -6   1       66.05       70.39     17.10 o 
  -7  -6   1      164.82      163.86     18.63 o 
  -6  -6   1        0.08        5.93      5.48 o 
  -5  -6   1       40.34       27.45     10.81 o 
  -4  -6   1      229.62      222.11     20.46 o 
  -3  -6   1      119.83      122.92     15.66 o 
  -2  -6   1      232.21      196.57     16.47 o 
  -1  -6   1        1.29        1.05      6.32 o 
   0  -6   1      736.60      701.26     34.82 o 
   1  -6   1     1965.18     1959.87     35.75 o 
   3  -6   1        9.82       17.15      5.50 o 
   4  -6   1      586.77      577.24     29.19 o 
   5  -6   1       68.08       82.92      8.06 o 
   6  -6   1     1529.76     1614.93     36.62 o 
   7  -6   1       43.70       44.41      9.95 o 
   8  -6   1       73.69       97.52     13.40 o 
   9  -6   1        1.83       30.20     15.08 o 
  10  -6   1       39.23       42.53     18.91 o 
  11  -6   1       74.63       88.63     22.79 o 
  12  -6   1       20.28        9.17     20.61 o 
 -13  -5   1        4.49       -9.19     15.32 o 
 -12  -5   1        4.28        8.17     14.05 o 
 -11  -5   1       25.58       17.04     13.16 o 
 -10  -5   1      199.86      215.18     29.41 o 
  -9  -5   1        3.28       -3.14      9.39 o 
  -8  -5   1       28.97       25.88     12.03 o 
  -7  -5   1     1601.50     1555.52     33.26 o 
  -6  -5   1        1.79        4.86      7.49 o 
  -5  -5   1      385.21      352.30     22.85 o 
  -4  -5   1      157.66      143.07     16.01 o 
  -3  -5   1      787.66      878.45     32.03 o 
  -2  -5   1      858.37      748.78     28.15 o 
  -1  -5   1     1910.27     2137.48     49.08 o 
   0  -5   1      137.05      173.60     28.84 o 
   1  -5   1      506.24      485.73     24.44 o 
   2  -5   1       44.45       52.18      9.56 o 
   3  -5   1      183.83      234.26     16.45 o 
   4  -5   1     1951.52     1846.38     31.36 o 
   5  -5   1     2772.99     2720.99     33.86 o 
   6  -5   1        4.45        1.30      7.72 o 
   7  -5   1      105.12       94.46     14.59 o 
   8  -5   1      292.09      329.00     19.90 o 
   9  -5   1       24.45       34.72     10.87 o 
  10  -5   1      129.69      129.17     16.20 o 
  11  -5   1        0.88       13.99     14.29 o 
  12  -5   1       75.27       70.28     22.92 o 
  13  -5   1       49.70       50.13     26.62 o 
 -13  -4   1       24.27       17.39     18.78 o 
 -12  -4   1       89.36       89.47     24.66 o 
 -11  -4   1       34.11       50.65     18.67 o 
 -10  -4   1       61.13       61.33     19.56 o 
  -9  -4   1       17.90       17.54     12.96 o 
  -8  -4   1      575.45      553.54     34.07 o 
  -7  -4   1     1069.81     1031.87     55.72 o 
  -6  -4   1        0.82        0.37      7.43 o 
  -5  -4   1      255.33      217.84     18.00 o 
  -4  -4   1      428.81      449.64     23.42 o 
  -3  -4   1      268.59      356.03     19.41 o 
  -2  -4   1     1581.34     1572.99     39.04 o 
  -1  -4   1       16.47       10.46      5.38 o 
   0  -4   1      240.05      213.20      9.91 o 
   2  -4   1       15.79       33.51      7.86 o 
   3  -4   1      498.88      596.76     23.38 o 
   4  -4   1       17.72       17.62      4.24 o 
   5  -4   1     1172.79     1150.48     19.33 o 
   6  -4   1       43.18       64.72      9.82 o 
   7  -4   1      347.74      379.74     40.67 o 
   8  -4   1      429.09      423.62     37.06 o 
   9  -4   1       24.67       40.56     10.06 o 
  10  -4   1      313.96      319.01     21.72 o 
  11  -4   1       72.13       93.53     14.75 o 
  12  -4   1       33.89       38.82     13.00 o 
  13  -4   1        0.95       -0.26     21.42 o 
 -13  -3   1       31.35       39.54     19.11 o 
 -12  -3   1       96.89       73.29     21.61 o 
 -11  -3   1       16.44       10.89     14.40 o 
 -10  -3   1     1356.61     1283.91     56.67 o 
  -9  -3   1       29.41       43.57     15.47 o 
  -8  -3   1      357.60      349.71     27.60 o 
  -7  -3   1       17.52       22.15     11.18 o 
  -6  -3   1       79.47       85.60     15.12 o 
  -5  -3   1      589.97      543.23     26.51 o 
  -4  -3   1       80.01      107.64     13.05 o 
  -3  -3   1      877.41      770.13     26.75 o 
  -2  -3   1     2499.66     2451.29     47.99 o 
  -1  -3   1      139.53      153.44     10.72 o 
   0  -3   1     1627.05     1711.90     26.17 o 
   1  -3   1       89.16       65.71      7.86 o 
   2  -3   1     2589.35     2788.88     50.41 o 
   3  -3   1      179.50      215.22     14.20 o 
   4  -3   1     3804.43     4031.39     49.99 o 
   5  -3   1      140.91      151.20     11.55 o 
   6  -3   1        1.45        5.28      5.55 o 
   7  -3   1     1484.31     1458.41     32.70 o 
   8  -3   1      266.95      220.32     16.03 o 
   9  -3   1      176.39      155.87     15.72 o 
  10  -3   1       18.06       29.26     10.79 o 
  11  -3   1       18.96       20.46     10.08 o 
  12  -3   1        1.68        4.72     10.12 o 
  13  -3   1       83.49      142.20     20.34 o 
 -13  -2   1        2.08        8.39     17.36 o 
 -12  -2   1        6.08       17.67     14.97 o 
 -11  -2   1        0.40       -0.92     12.94 o 
 -10  -2   1       93.85      137.60     24.36 o 
  -9  -2   1      107.93      133.02     22.27 o 
  -8  -2   1       32.21       49.15     10.77 o 
  -7  -2   1        7.13       -2.22      7.80 o 
  -6  -2   1      208.53      183.40     26.54 o 
  -5  -2   1       96.02       86.53     12.90 o 
  -4  -2   1      411.14      420.14     20.74 o 
  -3  -2   1      762.60      771.81     25.03 o 
  -2  -2   1     4614.68     4867.30     74.92 o 
  -1  -2   1    14819.33    16471.56    201.61 o 
   0  -2   1      640.21      630.73     13.04 o 
   1  -2   1        8.46       20.52      5.08 o 
   2  -2   1     9130.98    10222.07    133.68 o 
   3  -2   1     2331.73     2507.50     53.57 o 
   4  -2   1       17.67       20.51      5.22 o 
   5  -2   1     1536.90     1518.60     28.33 o 
   6  -2   1        0.44       -0.75      4.76 o 
   7  -2   1      598.42      621.12     21.07 o 
   8  -2   1      129.64      146.19     13.83 o 
   9  -2   1        1.24       -6.34      6.87 o 
  10  -2   1      124.92      133.17     15.71 o 
  11  -2   1       57.35       35.77     11.51 o 
  12  -2   1        0.02        7.09      9.47 o 
  13  -2   1       31.57       27.61     14.19 o 
  14  -2   1      103.62      114.09     31.68 o 
 -13  -1   1      180.63      167.97     30.96 o 
 -12  -1   1       27.68       11.96     10.61 o 
 -11  -1   1       19.65       37.20     11.57 o 
 -10  -1   1      120.35      103.32     15.35 o 
  -9  -1   1        1.35        0.81      8.08 o 
  -8  -1   1      721.22      709.74     33.37 o 
  -7  -1   1       41.60       47.74      9.16 o 
  -6  -1   1        0.02       -4.59      4.59 o 
  -5  -1   1     1950.33     1884.59     32.93 o 
  -4  -1   1      218.47      255.94     16.14 o 
  -3  -1   1        0.55       -1.37      3.16 o 
  -2  -1   1     2385.48     2400.18     28.68 o 
   0  -1   1        0.43       -0.94      2.10 o 
   1  -1   1      197.79      207.86      9.59 o 
   2  -1   1    10387.42    11669.89     98.66 o 
   3  -1   1      442.73      477.82     11.92 o 
   4  -1   1     4038.81     4286.01     49.08 o 
   5  -1   1      602.65      676.53     21.64 o 
   6  -1   1      971.71      961.22     23.77 o 
   7  -1   1     1041.11     1073.84     27.30 o 
   8  -1   1       17.94        8.06     15.23 o 
   9  -1   1       24.85       24.46      8.95 o 
  10  -1   1      187.22      207.59     17.94 o 
  11  -1   1      117.75      145.00     17.11 o 
  12  -1   1        1.23       -1.31      9.68 o 
  13  -1   1        4.89       19.69     11.80 o 
  14  -1   1        2.63        2.18     13.99 o 
 -13   0   1      108.34      124.90     19.13 o 
 -12   0   1       86.90       57.56     14.64 o 
 -11   0   1        0.43       -4.60     10.17 o 
 -10   0   1       82.13       84.39     14.12 o 
  -9   0   1        4.04       -0.85      7.50 o 
  -8   0   1      577.59      554.83     30.39 o 
  -7   0   1        8.57        3.82      5.97 o 
  -6   0   1       53.10       60.66      8.88 o 
  -5   0   1     1529.26     1610.68     29.67 o 
  -4   0   1      247.37      201.37      9.78 o 
  -3   0   1     1702.69     1619.16     23.90 o 
  -2   0   1      555.09      569.89      8.40 o 
  -1   0   1     9805.67    10427.17     80.15 o 
   0   0   1     2021.96     2027.55     27.06 o 
   1   0   1       42.29       41.88      1.88 o 
   2   0   1     2884.82     3024.38     39.10 o 
   3   0   1     4867.15     4971.88     50.28 o 
   4   0   1       69.38       59.53      6.47 o 
   5   0   1     1995.75     1959.39     31.97 o 
   6   0   1      262.48      277.59     13.68 o 
   7   0   1       60.51       63.78     10.51 o 
   8   0   1        0.02       -6.15      6.15 o 
   9   0   1       73.96       75.07     17.94 o 
  10   0   1       16.76       11.36      9.30 o 
  11   0   1      627.68      687.53     29.43 o 
  12   0   1        2.77       -8.58     10.16 o 
  13   0   1        0.33       -4.44     10.54 o 
  14   0   1      108.56      100.85     19.49 o 
 -13   1   1       11.15       14.61     12.85 o 
 -12   1   1       24.53       53.49     13.77 o 
 -11   1   1       85.65       71.80     14.00 o 
 -10   1   1       48.22       30.48     14.52 o 
  -9   1   1       27.74       28.45     11.00 o 
  -8   1   1       12.01       11.66     12.23 o 
  -7   1   1       41.13       46.34      8.42 o 
  -6   1   1      547.12      526.86     18.23 o 
  -5   1   1      591.38      552.08     17.31 o 
  -4   1   1     3974.37     4231.20     49.29 o 
  -3   1   1      616.54      590.27     11.42 o 
  -2   1   1     2247.04     2336.41     27.62 o 
  -1   1   1     1634.92     1689.37     34.52 o 
   0   1   1       47.08       52.55      3.53 o 
   1   1   1    15024.87    15480.68    124.58 o 
   2   1   1     1174.37     1191.22     15.20 o 
   3   1   1     1453.99     1424.35     15.38 o 
   4   1   1      524.59      497.18      8.85 o 
   5   1   1      151.22      159.79     10.98 o 
   6   1   1      423.50      442.12     16.98 o 
   7   1   1      716.69      683.99     22.05 o 
   8   1   1      239.37      216.94     15.94 o 
   9   1   1        1.56       -4.29      7.82 o 
  10   1   1       97.97       91.38     14.29 o 
  11   1   1        4.63        7.89      9.75 o 
  12   1   1       44.30       66.48     29.37 o 
  13   1   1       63.82       60.04     22.00 o 
  14   1   1        9.76       20.61     20.20 o 
 -13   2   1        4.16       -3.63     11.79 o 
 -12   2   1       69.94       79.82     14.94 o 
 -11   2   1      294.18      281.55     22.08 o 
 -10   2   1       73.07       66.51     12.26 o 
  -9   2   1       12.23       16.77      9.20 o 
  -8   2   1       26.76       20.15      8.39 o 
  -7   2   1       77.50       98.02     11.48 o 
  -6   2   1       23.20       46.17      7.66 o 
  -5   2   1     1541.46     1445.58     27.88 o 
  -4   2   1     2236.32     2276.32     23.58 o 
  -3   2   1        0.81       -1.54      2.02 o 
  -2   2   1     3146.75     3253.22     27.52 o 
  -1   2   1      645.32      618.13     31.14 o 
   0   2   1       36.28       31.14      2.92 o 
   1   2   1    17494.09    17523.21    140.79 o 
   2   2   1      256.31      211.59      6.82 o 
   3   2   1      395.69      367.04      9.52 o 
   4   2   1       87.94       94.52      6.72 o 
   5   2   1      292.13      277.07     11.51 o 
   6   2   1      212.94      218.15      9.72 o 
   7   2   1       22.34       29.45      9.67 o 
   8   2   1     1744.80     1805.42     57.32 o 
   9   2   1       89.87      100.76     20.06 o 
  10   2   1        2.18        2.57     11.26 o 
  11   2   1        3.77       10.85     13.16 o 
  12   2   1       11.01        3.79     13.68 o 
  13   2   1       83.21       90.35     25.34 o 
 -13   3   1       25.86       33.25     23.51 o 
 -12   3   1        5.83        1.46     11.69 o 
 -11   3   1      247.14      259.06     21.41 o 
 -10   3   1        1.16       10.27      8.67 o 
  -9   3   1      194.78      153.74     15.45 o 
  -8   3   1        5.90        8.81      6.91 o 
  -7   3   1      314.88      325.40     16.03 o 
  -6   3   1       47.57       57.29      8.53 o 
  -5   3   1     1279.37     1246.12     45.59 o 
  -4   3   1      371.25      385.22     15.46 o 
  -3   3   1     2051.74     2234.99     23.87 o 
  -2   3   1      273.27      325.34      8.73 o 
  -1   3   1      545.36      548.80     16.50 o 
   0   3   1     2659.67     2526.34     28.69 o 
   1   3   1        0.10        1.01      2.17 o 
   2   3   1     1339.27     1158.66     18.26 o 
   3   3   1       60.31       66.42      5.64 o 
   4   3   1     1226.87     1104.82     19.90 o 
   5   3   1     2245.21     2132.70     34.08 o 
   6   3   1      119.87      139.24      8.26 o 
   7   3   1      204.24      188.99      9.47 o 
   8   3   1       18.06       15.58      9.93 o 
   9   3   1        0.43        0.46     10.33 o 
  10   3   1      515.54      462.12     33.96 o 
  11   3   1       32.31       56.67     17.76 o 
  12   3   1      115.12      104.11     23.72 o 
  13   3   1       46.47       41.87     21.18 o 
 -12   4   1        3.15      -14.25     14.25 o 
 -11   4   1       33.00       56.71     18.71 o 
 -10   4   1       12.57       16.53     17.43 o 
  -9   4   1      148.59      156.77     19.08 o 
  -8   4   1      326.14      296.50     17.75 o 
  -7   4   1      739.42      785.30     24.61 o 
  -6   4   1       15.03       40.82      7.33 o 
  -5   4   1      504.57      525.11     16.38 o 
  -4   4   1       90.10       83.60      7.77 o 
  -3   4   1      165.14      177.29      9.31 o 
  -2   4   1        2.56        3.75      3.26 o 
  -1   4   1     2733.77     2739.15     31.94 o 
   0   4   1       89.25       94.31      8.05 o 
   1   4   1        0.75        2.69      2.63 o 
   2   4   1       22.69       36.99      9.08 o 
   3   4   1        1.72        0.66      5.03 o 
   4   4   1       80.08       85.26      9.35 o 
   5   4   1     5080.76     4714.21     54.94 o 
   6   4   1        0.06        2.07      4.56 o 
   7   4   1      228.07      248.10     11.85 o 
   8   4   1      498.50      487.13     30.94 o 
   9   4   1        1.38       -5.71      9.52 o 
  10   4   1      160.98      164.16     24.36 o 
  11   4   1       44.46       64.64     18.45 o 
  12   4   1      263.88      292.37     34.33 o 
  13   4   1        0.16       -4.42     13.64 o 
 -12   5   1        3.06       25.03     19.13 o 
 -11   5   1       10.10       14.29     15.47 o 
 -10   5   1      111.30       95.55     21.50 o 
  -9   5   1        5.30       -5.42     10.65 o 
  -8   5   1       22.11       21.98      8.55 o 
  -7   5   1      122.39      140.77     25.64 o 
  -6   5   1     1103.15     1088.96     28.12 o 
  -5   5   1      737.49      685.63     15.44 o 
  -4   5   1      245.26      247.17     12.50 o 
  -3   5   1      675.03      620.05     15.46 o 
  -2   5   1     3914.87     4136.94     46.77 o 
  -1   5   1       81.48       72.38      5.34 o 
   0   5   1      859.63      852.12     20.25 o 
   1   5   1       17.96       30.94      5.01 o 
   2   5   1      339.02      309.58     11.16 o 
   3   5   1      176.62      176.37      9.64 o 
   4   5   1     1647.25     1547.27     47.60 o 
   5   5   1      143.08      156.85     10.51 o 
   6   5   1      570.39      539.87     17.37 o 
   7   5   1      428.64      432.13     16.26 o 
   8   5   1        1.23       -2.55      8.85 o 
   9   5   1       68.36       62.44     16.40 o 
  10   5   1       32.59       27.49     13.38 o 
  11   5   1      266.51      284.55     32.96 o 
  12   5   1        1.14        8.13     12.03 o 
  13   5   1       21.32       17.80     17.60 o 
 -12   6   1       35.68       21.26     23.81 o 
 -11   6   1      116.93       97.97     23.22 o 
 -10   6   1      162.52      159.87     25.95 o 
  -9   6   1       50.07       56.03     16.75 o 
  -8   6   1        5.71       13.31     11.26 o 
  -7   6   1        0.28       13.03     11.55 o 
  -6   6   1       53.71       43.40     12.92 o 
  -5   6   1     1011.31      938.04     19.39 o 
  -4   6   1      385.51      359.98     13.37 o 
  -3   6   1       64.05       85.90      7.85 o 
  -2   6   1       62.04       62.18     10.35 o 
  -1   6   1        7.74       15.51      4.05 o 
   0   6   1      608.84      605.26     16.14 o 
   1   6   1      758.22      743.75     18.02 o 
   2   6   1     5178.03     4923.11    154.93 o 
   3   6   1        9.76       11.07      5.06 o 
   4   6   1        0.01       -3.46      3.59 o 
   5   6   1      528.45      504.72     17.37 o 
   6   6   1       30.06       32.01      6.93 o 
   7   6   1      349.66      343.92     15.73 o 
   8   6   1        0.10        0.31      9.39 o 
   9   6   1       12.35       13.59     11.87 o 
  10   6   1       78.34       64.68     17.49 o 
  11   6   1        0.00        4.29     10.81 o 
  12   6   1        0.03       -8.91     11.50 o 
  13   6   1       15.60       29.08     19.65 o 
 -11   7   1      102.97       72.68     24.27 o 
 -10   7   1       11.91       25.71     14.90 o 
  -9   7   1      126.97      163.07     25.53 o 
  -8   7   1      100.15       99.02     20.78 o 
  -7   7   1        5.15        0.87     11.37 o 
  -6   7   1      232.24      215.70     23.77 o 
  -5   7   1       57.98       78.49     10.61 o 
  -4   7   1      122.12      120.13     14.90 o 
  -3   7   1       28.57       28.80      9.17 o 
  -2   7   1        0.14        0.29      3.60 o 
  -1   7   1       22.34       20.54      4.61 o 
   0   7   1        6.70       11.53      4.73 o 
   1   7   1      231.86      203.34     13.19 o 
   2   7   1       35.74       39.09      6.85 o 
   3   7   1      271.05      254.05     13.27 o 
   4   7   1      384.55      362.45     15.20 o 
   5   7   1       16.15       22.49      6.82 o 
   6   7   1      545.22      536.60     19.76 o 
   7   7   1      393.80      368.04     17.63 o 
   8   7   1        4.59       14.07      7.24 o 
   9   7   1       67.43       56.47     16.23 o 
  10   7   1        6.50       -6.97     10.46 o 
  11   7   1       48.35       42.33     16.84 o 
  12   7   1       37.57       15.10     16.23 o 
 -10   8   1       66.38       88.41     21.70 o 
  -9   8   1        0.25       -6.69     13.14 o 
  -8   8   1      115.06      113.81     23.42 o 
  -7   8   1      184.30      219.47     27.21 o 
  -6   8   1       11.85       15.64     11.79 o 
  -5   8   1       23.90       21.98     11.83 o 
  -4   8   1        0.25       -5.38      7.49 o 
  -3   8   1      103.38      101.26     15.21 o 
  -2   8   1      225.75      212.28     19.59 o 
  -1   8   1      871.75      869.32     33.83 o 
   0   8   1       90.13      101.55      9.86 o 
   1   8   1       35.45       44.41      7.38 o 
   2   8   1       86.08       82.49      9.40 o 
   3   8   1        4.98        4.09      5.38 o 
   4   8   1      477.47      441.40     18.11 o 
   5   8   1     1213.44     1116.47     29.44 o 
   6   8   1       69.04       71.26     10.78 o 
   7   8   1      204.44      197.34     15.79 o 
   8   8   1       25.64       34.24      8.59 o 
   9   8   1        0.02        0.87     11.13 o 
  10   8   1        0.50       14.86     12.48 o 
  11   8   1       97.22      126.55     23.64 o 
  12   8   1       43.04       57.51     21.94 o 
  -9   9   1        1.50       -8.02     13.99 o 
  -8   9   1       22.94       25.62     15.58 o 
  -7   9   1       71.87       52.31     17.15 o 
  -6   9   1       45.86       42.29     14.51 o 
  -5   9   1       13.83       16.67     11.02 o 
  -4   9   1      119.75      158.45     19.59 o 
  -3   9   1        2.49       -1.31      8.61 o 
  -2   9   1      711.65      681.16     32.70 o 
  -1   9   1       47.32       54.51     12.40 o 
   0   9   1      758.08      698.17     32.77 o 
   1   9   1      434.02      480.73     27.34 o 
   2   9   1       16.65       18.80     10.68 o 
   3   9   1      289.89      312.20     16.09 o 
   4   9   1      111.76      110.87     12.56 o 
   5   9   1      426.24      423.80     19.53 o 
   6   9   1       33.92       38.80      8.94 o 
   7   9   1       15.84       14.93      7.75 o 
   8   9   1       83.41       92.87     12.80 o 
   9   9   1        0.20        4.95     11.59 o 
  10   9   1       10.37       10.81     13.75 o 
  11   9   1       22.23       55.49     18.93 o 
  12   9   1       39.29       63.83     23.96 o 
  -9  10   1        0.22       17.49     19.02 o 
  -8  10   1       33.64       53.66     19.17 o 
  -7  10   1       19.32       12.13     12.72 o 
  -6  10   1       26.07       52.77     15.18 o 
  -5  10   1      192.33      183.05     25.66 o 
  -4  10   1      461.21      471.97     28.74 o 
  -3  10   1        0.46       -4.95      8.06 o 
  -2  10   1       86.55       57.93     13.44 o 
  -1  10   1      707.42      646.34     33.90 o 
   0  10   1       40.85       40.89     12.16 o 
   1  10   1      366.03      336.27     27.65 o 
   2  10   1      198.68      212.04     23.31 o 
   3  10   1        0.55        2.22      9.08 o 
   4  10   1        2.85       12.59     10.96 o 
   5  10   1        4.63       21.76     12.35 o 
   6  10   1        2.12        0.35      7.75 o 
   7  10   1        0.82       -3.34      7.59 o 
   8  10   1      261.20      290.93     21.22 o 
   9  10   1       14.79       42.22     16.49 o 
  10  10   1        0.90      -12.53     12.53 o 
  11  10   1       30.63       42.83     21.72 o 
  -7  11   1        6.14        9.48     15.95 o 
  -6  11   1      158.92      206.09     30.15 o 
  -5  11   1      373.35      343.15     34.29 o 
  -4  11   1        8.34       24.18     13.35 o 
  -3  11   1      320.55      280.91     27.97 o 
  -2  11   1       75.53       69.39     16.91 o 
  -1  11   1       17.79        2.61     10.00 o 
   0  11   1       23.64        5.21     10.26 o 
   1  11   1       28.67       27.15     12.68 o 
   2  11   1       15.93       29.85     12.05 o 
   3  11   1       71.14       49.00     15.23 o 
   4  11   1        8.11        7.02     10.72 o 
   5  11   1       33.59       -1.31     12.33 o 
   6  11   1       30.14       43.14     16.27 o 
   7  11   1       33.82       52.00     16.49 o 
   8  11   1       40.24       35.18     16.38 o 
  10  11   1       18.88       43.66     18.26 o 
  -6  12   1        0.02       10.37     17.36 o 
  -5  12   1       13.62       40.04     15.23 o 
  -3  12   1       23.73       46.95     16.23 o 
  -2  12   1       93.37      119.08     21.02 o 
  -1  12   1      242.73      256.97     29.26 o 
   0  12   1       85.92      102.57     19.91 o 
   1  12   1      127.15      111.91     20.59 o 
   2  12   1        1.65        8.30      9.59 o 
   3  12   1        0.51       16.49     13.20 o 
   4  12   1        0.01        7.80     13.09 o 
   5  12   1       36.49       33.31     16.23 o 
   6  12   1       72.59       98.71     21.79 o 
   7  12   1        0.08        6.25     13.83 o 
   8  12   1      110.07       95.05     23.44 o 
  -3  13   1       65.24       79.37     19.72 o 
  -2  13   1        5.96       13.57     12.11 o 
  -1  13   1       72.02       80.37     19.41 o 
   0  13   1        4.03        4.60     11.81 o 
   1  13   1      191.38      178.69     25.86 o 
   2  13   1       71.56       73.57     18.43 o 
   3  13   1       13.81        6.21     13.33 o 
   4  13   1       87.76       99.00     23.14 o 
   5  13   1       19.00       24.88     14.97 o 
   6  13   1       94.57      116.62     25.12 o 
   7  13   1       26.31       20.46     20.22 o 
  -3  14   1        0.20       56.03     21.72 o 
  -2  14   1        1.98       16.36     17.97 o 
  -1  14   1        1.73        8.24     17.04 o 
   0  14   1        0.01       -1.37     16.60 o 
   1  14   1       44.07       45.92     18.95 o 
   2  14   1       54.37       60.26     19.37 o 
  -4 -13   2       23.13       46.01     21.61 o 
  -3 -13   2      163.18      188.78     32.77 o 
  -2 -13   2        9.77       21.46     17.23 o 
  -1 -13   2        0.15        8.41     16.80 o 
   0 -13   2       30.88       45.73     18.87 o 
   1 -13   2        0.05       11.94     14.90 o 
   2 -13   2       86.63       89.06     23.92 o 
   3 -13   2        1.88       -3.29     16.32 o 
  -8 -12   2        0.07        1.24     21.00 o 
  -7 -12   2        5.39       -0.33     19.67 o 
  -6 -12   2       27.78       31.24     18.54 o 
  -5 -12   2       11.53       15.84     17.15 o 
  -4 -12   2        7.33       10.91     16.08 o 
  -3 -12   2      119.19      125.62     25.75 o 
  -2 -12   2       20.24       25.23     13.57 o 
  -1 -12   2       18.28       42.61     15.97 o 
   0 -12   2      294.94      341.60     34.90 o 
   1 -12   2       42.89       45.90     17.17 o 
   2 -12   2        7.36       29.50     14.62 o 
   3 -12   2        7.92       14.81     13.90 o 
   6 -12   2       92.31      134.51     30.96 o 
  -9 -11   2        0.01       -8.04     16.38 o 
  -8 -11   2        5.59        1.87     10.76 o 
  -7 -11   2        3.67        5.54     10.65 o 
  -6 -11   2       26.78       37.77     12.54 o 
  -5 -11   2       33.21       47.27     12.37 o 
  -4 -11   2       41.82       45.12     16.69 o 
  -3 -11   2      196.10      255.20     31.79 o 
  -2 -11   2       34.33       45.90     15.82 o 
  -1 -11   2      250.79      327.81     33.22 o 
   0 -11   2       41.62       35.31     15.69 o 
   1 -11   2       94.25      124.42     21.89 o 
   2 -11   2       18.42       35.79     14.99 o 
   3 -11   2        5.37       10.83     12.07 o 
   4 -11   2       20.55       29.56     13.94 o 
   6 -11   2      165.52      212.83     29.41 o 
   7 -11   2       50.85       37.60     18.32 o 
 -10 -10   2       17.29        9.59     17.41 o 
  -9 -10   2       48.97       28.78     17.25 o 
  -8 -10   2       14.59       30.10     24.38 o 
  -7 -10   2        0.15        4.89     10.24 o 
  -6 -10   2      730.56      744.37     50.55 o 
  -5 -10   2       10.84       10.80      9.46 o 
  -4 -10   2        3.92        5.11      7.96 o 
  -3 -10   2      426.97      497.86     24.09 o 
  -2 -10   2      224.94      208.20     18.35 o 
  -1 -10   2      120.80      140.28     22.03 o 
   0 -10   2        9.09       10.20      9.52 o 
   1 -10   2       93.48      103.53     19.22 o 
   2 -10   2       38.20       45.55     14.49 o 
   3 -10   2       86.71       94.29     18.41 o 
   4 -10   2        0.49        2.92     10.13 o 
   6 -10   2       48.07       49.48     18.84 o 
   7 -10   2       47.96       50.59     19.24 o 
   8 -10   2       30.07       43.01     18.91 o 
 -10  -9   2        0.07       14.14     13.79 o 
  -9  -9   2       92.81      143.46     25.16 o 
  -8  -9   2        2.06        5.24     12.07 o 
  -7  -9   2       11.53       -0.65      8.62 o 
  -6  -9   2        5.80        6.31     12.49 o 
  -5  -9   2        9.64       26.87      9.22 o 
  -4  -9   2      619.96      679.14     26.76 o 
  -3  -9   2       10.42        4.92     10.83 o 
  -2  -9   2      580.99      583.75     32.90 o 
  -1  -9   2       18.11       28.58     13.18 o 
   0  -9   2      651.35      625.99     54.89 o 
   1  -9   2      475.93      467.30     17.90 o 
   2  -9   2       17.65       24.07     10.68 o 
   3  -9   2        7.45       -4.44      9.04 o 
   4  -9   2       16.17       25.08     11.57 o 
   6  -9   2        1.44       10.72     13.01 o 
   7  -9   2       81.17       81.20     20.17 o 
   8  -9   2       30.69        7.73     14.55 o 
   9  -9   2       43.65       25.38     16.34 o 
 -11  -8   2        7.02       34.16     20.00 o 
 -10  -8   2        3.56       -9.80     11.20 o 
  -9  -8   2      101.62      116.82     22.22 o 
  -8  -8   2        0.79       -0.93      7.09 o 
  -7  -8   2       21.74       21.30      8.92 o 
  -6  -8   2      358.77      405.29     20.55 o 
  -5  -8   2      529.42      473.39     31.13 o 
  -4  -8   2       56.16       61.37     14.77 o 
  -3  -8   2      341.87      376.50     26.60 o 
  -2  -8   2        4.52       12.29     10.28 o 
  -1  -8   2      256.21      257.29     24.10 o 
   0  -8   2      866.50      845.07     47.86 o 
   1  -8   2      241.31      259.30     17.42 o 
   2  -8   2       68.69       88.01     12.53 o 
   3  -8   2     1201.31     1219.35     27.05 o 
   4  -8   2      127.12      137.38     13.47 o 
   5  -8   2        1.31       11.79      9.59 o 
   6  -8   2      835.51      831.29     41.76 o 
   7  -8   2      128.55      162.98     23.99 o 
   8  -8   2      151.36      160.04     24.97 o 
   9  -8   2      188.42      176.86     25.49 o 
  10  -8   2       20.73       -1.61     15.10 o 
 -11  -7   2        6.00        9.26     14.49 o 
 -10  -7   2        0.93       10.74     12.37 o 
  -9  -7   2       25.66       42.68     15.75 o 
  -8  -7   2      119.08      134.09     22.72 o 
  -7  -7   2      232.85      258.86     18.37 o 
  -6  -7   2        4.61       -2.31      9.56 o 
  -5  -7   2     1138.72     1100.60     45.31 o 
  -4  -7   2       53.79       62.37     14.16 o 
  -3  -7   2      109.17      141.52     18.37 o 
  -2  -7   2        0.77        6.17      8.30 o 
  -1  -7   2      503.65      549.81     28.71 o 
   0  -7   2      486.35      483.37     19.89 o 
   1  -7   2       29.45       27.94      7.15 o 
   2  -7   2      164.95      190.98     34.30 o 
   3  -7   2        4.89        2.70      7.10 o 
   4  -7   2      580.37      604.81     42.24 o 
   5  -7   2      584.98      613.43     18.02 o 
   6  -7   2        0.01       -0.92      6.84 o 
   7  -7   2     1263.03     1266.55     50.11 o 
   8  -7   2        0.15        1.96     11.66 o 
   9  -7   2        0.11       11.52     12.35 o 
  10  -7   2        0.35       -1.13     13.62 o 
  11  -7   2        1.21      -14.97     14.97 o 
 -12  -6   2       73.46       61.26     21.20 o 
 -11  -6   2        6.66        5.40     11.90 o 
 -10  -6   2       33.40        6.75     11.68 o 
  -9  -6   2      212.39      231.15     29.21 o 
  -8  -6   2        2.50       25.55     12.57 o 
  -7  -6   2       51.80       64.07     16.32 o 
  -6  -6   2      311.90      303.72     24.25 o 
  -5  -6   2        4.12        9.76      9.19 o 
  -4  -6   2       18.70       37.80     11.44 o 
  -3  -6   2     1136.53     1002.65     37.76 o 
  -2  -6   2      107.08      102.48     15.03 o 
  -1  -6   2     1063.02     1121.69     38.87 o 
   0  -6   2     1071.20     1171.43     38.39 o 
   1  -6   2      136.22      166.52     22.43 o 
   2  -6   2      350.81      321.12     22.94 o 
   3  -6   2     1031.31     1028.01     36.69 o 
   4  -6   2       86.13      118.78     16.32 o 
   5  -6   2      363.43      371.29     13.54 o 
   6  -6   2       79.25       72.61     11.32 o 
   7  -6   2      177.04      200.01     16.41 o 
   8  -6   2        4.50        3.32     10.04 o 
   9  -6   2      336.01      361.89     22.81 o 
  10  -6   2       73.09      121.74     23.20 o 
  11  -6   2       32.06       41.22     19.19 o 
  12  -6   2       74.43      109.21     26.32 o 
 -12  -5   2        1.09       -4.03     14.14 o 
 -11  -5   2       14.42       54.09     17.78 o 
 -10  -5   2      108.56      109.98     22.70 o 
  -9  -5   2       66.33       69.56     18.63 o 
  -8  -5   2      384.56      367.46     29.13 o 
  -7  -5   2      201.54      169.36     22.48 o 
  -6  -5   2        1.00        8.45      8.87 o 
  -5  -5   2      484.56      470.40     27.62 o 
  -4  -5   2       68.82       51.04     12.61 o 
  -3  -5   2      154.57      141.70     16.10 o 
  -2  -5   2      297.59      262.56     18.78 o 
  -1  -5   2      215.95      245.31     13.22 o 
   0  -5   2      811.77      911.41     48.02 o 
   1  -5   2        3.71       11.53      5.24 o 
   2  -5   2     2328.50     2442.07     55.51 o 
   3  -5   2       40.25       61.89     11.61 o 
   4  -5   2     3020.43     2880.82     64.92 o 
   5  -5   2       15.71       15.92      8.95 o 
   6  -5   2      316.67      301.37     16.32 o 
   7  -5   2      201.93      222.03     16.39 o 
   8  -5   2       50.91       52.43     13.08 o 
   9  -5   2      237.95      298.08     20.63 o 
  10  -5   2       56.92       81.92     17.80 o 
  11  -5   2       34.36       31.75     11.66 o 
  12  -5   2        0.00       -6.32     16.08 o 
  13  -5   2        5.76      -22.24     23.20 o 
 -13  -4   2       10.65       18.98     20.94 o 
 -12  -4   2        5.83        2.68     16.64 o 
 -11  -4   2       11.95        5.69     13.09 o 
 -10  -4   2      115.25      128.58     24.64 o 
  -9  -4   2      165.68      183.11     26.45 o 
  -8  -4   2       19.33       16.21     11.42 o 
  -7  -4   2      658.76      695.56     36.54 o 
  -6  -4   2     1846.22     1735.53     54.99 o 
  -5  -4   2      461.51      456.46     25.79 o 
  -4  -4   2       23.09       41.39     10.78 o 
  -3  -4   2      309.06      301.89     19.67 o 
  -2  -4   2      222.20      216.23     16.10 o 
  -1  -4   2        0.14       -0.77      5.95 o 
   0  -4   2     1680.22     1709.70     36.40 o 
   2  -4   2        4.37        7.95      6.67 o 
   3  -4   2        6.09        5.27      6.41 o 
   4  -4   2     2065.48     2178.61     36.00 o 
   5  -4   2      207.46      228.58     13.43 o 
   6  -4   2      322.27      365.70     16.50 o 
   7  -4   2       31.96       31.24      8.31 o 
   8  -4   2      117.39      116.98     13.47 o 
   9  -4   2       95.12       92.88     13.54 o 
  10  -4   2      183.30      182.60     18.32 o 
  11  -4   2        0.02       10.00     13.45 o 
  12  -4   2       59.45       84.79     16.39 o 
  13  -4   2       37.23       50.11     30.93 o 
 -13  -3   2       49.55       49.32     22.35 o 
 -12  -3   2       49.38       64.38     21.55 o 
 -11  -3   2      361.36      415.87     39.65 o 
 -10  -3   2       45.55       65.27     18.52 o 
  -9  -3   2       78.73       84.88     20.30 o 
  -8  -3   2      333.05      318.49     29.00 o 
  -7  -3   2       70.65       62.70     15.14 o 
  -6  -3   2      522.93      434.65     26.19 o 
  -5  -3   2     1866.45     1842.74     50.87 o 
  -4  -3   2        0.52        3.77      6.08 o 
  -3  -3   2       49.27       52.18     10.85 o 
  -2  -3   2     1391.47     1487.74     38.45 o 
  -1  -3   2     1306.32     1282.99     24.82 o 
   0  -3   2      391.24      424.60     13.59 o 
   1  -3   2     3025.62     3198.59     58.06 o 
   2  -3   2       36.26       42.48      8.52 o 
   3  -3   2       40.07       34.29      8.98 o 
   4  -3   2     1043.40     1109.71     23.28 o 
   5  -3   2      182.71      216.80     14.59 o 
   6  -3   2     1100.27     1047.07     25.97 o 
   7  -3   2       67.44       76.68     10.57 o 
   8  -3   2      141.24      125.32     13.09 o 
   9  -3   2      119.71      101.89     13.79 o 
  10  -3   2       44.16       29.72     11.10 o 
  11  -3   2      183.61      185.17     35.38 o 
  12  -3   2        0.10        7.14     10.87 o 
  13  -3   2       99.65       98.56     18.04 o 
 -13  -2   2        2.51       14.71     18.19 o 
 -12  -2   2       99.34      158.43     28.91 o 
 -11  -2   2       48.63       56.49     19.00 o 
 -10  -2   2       13.46       25.42     15.18 o 
  -9  -2   2      720.94      728.85     40.67 o 
  -8  -2   2       28.07       18.57      8.78 o 
  -7  -2   2        4.22        9.48      7.29 o 
  -6  -2   2      340.30      309.70     15.26 o 
  -5  -2   2      392.93      503.39     25.62 o 
  -4  -2   2        3.58       -1.57      5.10 o 
  -3  -2   2     1963.72     1811.74     42.94 o 
  -2  -2   2     5193.48     5679.72     87.38 o 
  -1  -2   2     2047.86     2260.45     32.52 o 
   0  -2   2     2824.61     3078.84     43.90 o 
   1  -2   2     6134.36     7171.60    100.65 o 
   2  -2   2    10820.58    12364.17    161.35 o 
   3  -2   2      804.55      825.65     16.93 o 
   4  -2   2      294.25      281.24     11.46 o 
   5  -2   2       27.39       15.19      5.36 o 
   6  -2   2      156.43      153.11     11.47 o 
   7  -2   2       17.51       25.08      7.16 o 
   8  -2   2       40.52       39.07     12.69 o 
   9  -2   2      358.10      331.66     19.24 o 
  10  -2   2       26.35       22.53      9.84 o 
  11  -2   2      203.84      200.56     22.47 o 
  12  -2   2       55.44       56.72     13.05 o 
  13  -2   2       49.00       36.14     17.21 o 
  14  -2   2        0.01      -18.23     23.05 o 
 -13  -1   2        0.01       -1.63     15.71 o 
 -12  -1   2       33.36       35.00     12.68 o 
 -11  -1   2       13.12       12.73     11.08 o 
 -10  -1   2       35.39       41.24     12.29 o 
  -9  -1   2      979.30      967.99     54.38 o 
  -8  -1   2      474.19      499.08     22.21 o 
  -7  -1   2       53.49       60.45      9.84 o 
  -6  -1   2       25.84       28.88      7.23 o 
  -5  -1   2      206.95      193.84     11.90 o 
  -4  -1   2     1188.88     1180.57     24.11 o 
  -3  -1   2      657.10      682.24     16.11 o 
  -2  -1   2    20587.11    21554.02    213.21 o 
  -1  -1   2      253.42      243.91      7.02 o 
   0  -1   2     9968.00    11436.76    172.71 o 
   1  -1   2      399.89      435.39     10.11 o 
   2  -1   2    10359.54    11587.95     86.43 o 
   3  -1   2      103.43      104.97      6.59 o 
   4  -1   2     7003.44     7848.62     76.89 o 
   5  -1   2      113.41      111.93      9.31 o 
   6  -1   2     1311.58     1313.67     49.87 o 
   7  -1   2        2.55        0.90      5.40 o 
   8  -1   2      114.36      102.37     12.24 o 
   9  -1   2      113.17      116.93     13.87 o 
  10  -1   2      320.07      366.64     21.47 o 
  11  -1   2       32.83       32.64     11.23 o 
  12  -1   2        9.39        4.35      9.97 o 
  13  -1   2       83.06       94.71     33.27 o 
  14  -1   2        3.18        3.65     14.09 o 
 -13   0   2       24.83       39.96     18.69 o 
 -12   0   2       38.99       65.18     14.86 o 
 -11   0   2        9.35        9.27      9.79 o 
 -10   0   2        5.87        2.52     13.02 o 
  -9   0   2        2.69        7.23      8.11 o 
  -8   0   2      700.99      706.23     25.16 o 
  -7   0   2       10.94       17.38      7.60 o 
  -6   0   2        9.77        9.58      6.14 o 
  -5   0   2        8.51       17.14      6.05 o 
  -4   0   2      483.71      444.05     17.29 o 
  -3   0   2      220.27      194.15      6.45 o 
  -2   0   2     1191.16     1090.20     13.71 o 
  -1   0   2      616.85      633.30      9.20 o 
   0   0   2     2189.71     2534.27     20.58 o 
   1   0   2      963.67     1053.72     15.05 o 
   2   0   2        2.39        1.33      2.18 o 
   3   0   2        9.00       10.92      3.28 o 
   4   0   2      133.61      136.99      6.99 o 
   5   0   2      494.22      491.67     15.95 o 
   6   0   2      743.18      761.75     21.02 o 
   7   0   2       15.76       22.56      7.18 o 
   8   0   2      695.04      641.42     30.14 o 
   9   0   2      252.77      280.67     18.96 o 
  10   0   2      270.78      268.23     20.04 o 
  11   0   2        6.99        2.05     10.88 o 
  12   0   2      113.21      129.14     17.34 o 
  13   0   2       24.56       23.86     12.33 o 
  14   0   2       47.62       75.75     17.41 o 
 -13   1   2        5.84       -2.77     12.96 o 
 -12   1   2       49.78       49.82     13.72 o 
 -11   1   2      401.69      418.00     25.06 o 
 -10   1   2       86.30       77.11     20.38 o 
  -9   1   2        1.67        3.54      7.71 o 
  -8   1   2        3.77        4.74      7.09 o 
  -7   1   2      529.08      537.44     33.23 o 
  -6   1   2      147.77      151.56     18.08 o 
  -5   1   2     1773.24     1703.13     30.82 o 
  -4   1   2       85.02      104.90      7.05 o 
  -3   1   2      107.36      105.79      5.13 o 
  -2   1   2     2207.28     2378.14     22.08 o 
  -1   1   2     6980.21     7386.94     51.75 o 
   0   1   2     6433.49     6859.34     59.34 o 
   1   1   2     3660.36     3638.57     35.03 o 
   2   1   2     4140.74     4165.26     40.41 o 
   3   1   2        8.66        4.00      2.88 o 
   4   1   2       86.76      102.77      7.61 o 
   5   1   2      648.23      633.89     12.08 o 
   6   1   2       36.31       38.29     13.06 o 
   7   1   2     1336.61     1358.54     66.10 o 
   8   1   2      221.46      219.57     16.00 o 
   9   1   2      522.80      550.62     23.63 o 
  10   1   2       94.51       94.55     14.63 o 
  11   1   2      113.28      130.24     17.03 o 
  12   1   2      325.36      336.97     24.66 o 
  13   1   2       54.18       67.04     21.05 o 
  14   1   2       42.50       37.99     20.59 o 
 -13   2   2       14.48       28.00     14.61 o 
 -12   2   2       59.30       63.49     14.02 o 
 -11   2   2      129.65      148.84     17.64 o 
 -10   2   2       32.99       45.50     11.66 o 
  -9   2   2      179.17      205.38     24.88 o 
  -8   2   2       76.49       57.87     10.58 o 
  -7   2   2      256.37      278.60     35.34 o 
  -6   2   2     1879.33     1763.72     33.61 o 
  -5   2   2      688.22      630.71     12.59 o 
  -4   2   2      500.34      513.69     16.04 o 
  -3   2   2     1789.93     1758.54     19.77 o 
  -2   2   2      139.10      127.46      4.83 o 
  -1   2   2       30.98       32.18      5.21 o 
   0   2   2      817.69      764.75     18.08 o 
   1   2   2      571.17      574.60     11.64 o 
   2   2   2     5507.13     5536.18     52.08 o 
   3   2   2     2092.98     2041.72     26.11 o 
   4   2   2     1237.40     1239.92     19.96 o 
   5   2   2     1250.34     1178.72     23.20 o 
   6   2   2      705.81      609.82     15.09 o 
   7   2   2      320.21      256.18     20.67 o 
   8   2   2      207.25      193.46     22.07 o 
   9   2   2      370.60      326.94     27.30 o 
  10   2   2      151.42      122.35     23.14 o 
  11   2   2       73.07       64.31     18.84 o 
  12   2   2       34.80       31.09     16.01 o 
  13   2   2       94.24      143.37     28.45 o 
  14   2   2       12.58        1.46     17.58 o 
 -12   3   2       43.00       16.34     18.23 o 
 -11   3   2        9.60        4.64      9.55 o 
 -10   3   2       51.26       38.08     11.39 o 
  -9   3   2       50.17       47.18     10.96 o 
  -8   3   2      439.28      459.89     20.73 o 
  -7   3   2       51.19       64.15     17.03 o 
  -6   3   2      422.92      430.98     16.72 o 
  -5   3   2       35.05       42.07      5.64 o 
  -4   3   2      305.12      293.06      9.08 o 
  -3   3   2       52.66       48.44      4.54 o 
  -2   3   2     1331.68     1308.84     18.43 o 
  -1   3   2      122.96      131.37      8.89 o 
   0   3   2     3913.70     4156.30     59.32 o 
   1   3   2     4274.90     4108.25     40.65 o 
   2   3   2       15.58        7.46      3.12 o 
   3   3   2     1085.64     1071.37     18.61 o 
   4   3   2      823.99      755.99     16.45 o 
   5   3   2      615.52      555.01     14.76 o 
   6   3   2      186.76      165.78      8.91 o 
   7   3   2      518.24      510.18     14.90 o 
   8   3   2       29.59       28.87     11.22 o 
   9   3   2     1177.15     1124.15     47.80 o 
  10   3   2       37.96       50.63     16.56 o 
  11   3   2      183.08      157.71     26.08 o 
  12   3   2       56.18       49.19     19.06 o 
  13   3   2        1.46       -8.04     15.45 o 
 -12   4   2        7.66       23.31     18.54 o 
 -11   4   2       10.41        6.19     15.88 o 
 -10   4   2      197.36      221.11     27.80 o 
  -9   4   2      175.65      182.09     16.43 o 
  -8   4   2        1.54       -4.58      6.73 o 
  -7   4   2      154.46      162.78     13.52 o 
  -6   4   2       24.21       30.12      6.71 o 
  -5   4   2      198.74      205.90     13.41 o 
  -4   4   2      279.24      276.48      8.92 o 
  -3   4   2       33.05       39.79      4.48 o 
  -2   4   2     2879.99     3000.17     34.19 o 
  -1   4   2      112.17      116.23     10.30 o 
   0   4   2      219.97      196.27     11.57 o 
   1   4   2      587.27      566.92     17.53 o 
   2   4   2      765.27      663.73     14.37 o 
   3   4   2      506.64      443.41     12.69 o 
   4   4   2     2086.50     1911.62     29.63 o 
   5   4   2       33.81       35.33      6.59 o 
   6   4   2      487.25      466.81     15.08 o 
   7   4   2       30.43       28.34      5.78 o 
   8   4   2       24.09       24.97     11.11 o 
   9   4   2        1.38       -6.17      9.13 o 
  10   4   2      233.28      296.92     30.87 o 
  11   4   2        4.54        8.95      9.87 o 
  12   4   2        9.29       10.37     12.13 o 
  13   4   2       13.47       36.84     16.51 o 
 -12   5   2       54.61       25.36     23.72 o 
 -11   5   2       44.05       46.32     18.37 o 
 -10   5   2        2.06       14.79     14.34 o 
  -9   5   2      109.00      138.19     23.20 o 
  -8   5   2       95.64      103.77     20.15 o 
  -7   5   2     1252.46     1242.39     31.50 o 
  -6   5   2     1078.07     1049.45     51.98 o 
  -5   5   2      532.98      495.54     16.24 o 
  -4   5   2        2.69       -0.02      3.26 o 
  -3   5   2      163.94      168.62      8.51 o 
  -2   5   2        3.89        0.39      8.98 o 
  -1   5   2       50.12       45.26      5.41 o 
   0   5   2      358.37      359.79     17.20 o 
   1   5   2      601.95      530.43     22.37 o 
   2   5   2      105.89      121.08      7.85 o 
   3   5   2      756.31      659.18     16.67 o 
   4   5   2     1348.22     1296.13     24.98 o 
   5   5   2     1147.55     1017.51     34.36 o 
   6   5   2      732.94      691.39     21.57 o 
   7   5   2      226.65      211.64     26.00 o 
   8   5   2      389.90      405.61     28.67 o 
   9   5   2        7.12        5.71      9.37 o 
  10   5   2       16.75       32.81     12.33 o 
  11   5   2       12.45       17.60     12.68 o 
  12   5   2       33.28       31.20     13.90 o 
  13   5   2       42.05       53.29     18.98 o 
 -11   6   2       17.20       23.53     17.65 o 
 -10   6   2        5.98       -4.23     14.14 o 
  -9   6   2       74.79       74.22     18.87 o 
  -8   6   2       27.26       43.64     14.92 o 
  -7   6   2       31.58       41.94     14.20 o 
  -6   6   2      284.10      324.44     27.15 o 
  -5   6   2      776.07      748.35     21.83 o 
  -4   6   2       15.25       12.95      6.84 o 
  -3   6   2        0.38        4.16      3.74 o 
  -2   6   2       25.35       19.91      7.06 o 
  -1   6   2     2263.71     2141.97     61.34 o 
   0   6   2       18.20       20.29      4.21 o 
   1   6   2     1824.97     1669.57     26.56 o 
   2   6   2      158.48      132.41      9.02 o 
   3   6   2      815.76      737.80     18.89 o 
   4   6   2      574.48      531.42     16.72 o 
   5   6   2      223.41      215.96     11.63 o 
   6   6   2        2.18       14.40      5.50 o 
   7   6   2     1092.56     1030.16     25.86 o 
   8   6   2       13.98       14.10      7.24 o 
   9   6   2        6.66       32.05     13.64 o 
  10   6   2        0.94       12.00     11.00 o 
  11   6   2       95.05       87.67     20.72 o 
  12   6   2       40.90       33.48     14.95 o 
  13   6   2      231.15      289.67     37.71 o 
 -11   7   2       20.93        2.72     20.33 o 
 -10   7   2        1.61       14.42     15.08 o 
  -9   7   2      297.65      258.53     30.50 o 
  -8   7   2       28.66       36.08     14.20 o 
  -7   7   2       19.57       22.42     11.87 o 
  -6   7   2       36.97       36.10     13.40 o 
  -5   7   2       30.34       31.30      8.01 o 
  -4   7   2      173.35      167.08     16.71 o 
  -3   7   2       29.81       19.37      9.06 o 
  -2   7   2       20.40       15.27      7.60 o 
  -1   7   2      255.58      237.45     11.23 o 
   0   7   2      100.71       84.29      7.12 o 
   1   7   2       71.21       70.11      7.29 o 
   2   7   2     1285.31     1114.06     23.58 o 
   3   7   2     1781.61     1634.31     30.66 o 
   4   7   2       68.52       77.36      8.97 o 
   5   7   2       55.23       52.86     14.14 o 
   6   7   2      128.77      122.10     11.76 o 
   7   7   2      322.11      312.25     16.48 o 
   8   7   2       23.96       15.93      7.54 o 
   9   7   2       16.14        7.80     11.39 o 
  10   7   2        0.04        2.61     11.00 o 
  11   7   2       33.89       41.63     15.25 o 
  12   7   2      134.76      182.26     30.09 o 
  13   7   2        1.33       -2.46     15.25 o 
 -10   8   2        7.20       16.08     18.26 o 
  -9   8   2        1.13       -7.97     11.05 o 
  -8   8   2      121.72      102.83     20.17 o 
  -7   8   2      271.60      276.83     30.11 o 
  -6   8   2       58.66       50.00     14.07 o 
  -5   8   2        5.56        7.93     12.09 o 
  -4   8   2        3.58       -4.79      8.39 o 
  -3   8   2      473.29      409.40     23.22 o 
  -2   8   2       48.96       36.38     10.85 o 
  -1   8   2      180.75      174.05     18.23 o 
   0   8   2       76.56       72.11     13.44 o 
   1   8   2      205.92      191.96     18.32 o 
   2   8   2       84.39       85.35      8.96 o 
   3   8   2      274.82      259.68     13.15 o 
   4   8   2      832.09      735.60     22.45 o 
   5   8   2       56.19       48.92      9.92 o 
   6   8   2       24.33       21.86      8.34 o 
   7   8   2       39.89       26.48      8.08 o 
   8   8   2      336.99      375.34     18.45 o 
   9   8   2       16.40        2.37     10.26 o 
  10   8   2       30.12       55.84     17.36 o 
  11   8   2       42.87       57.19     19.06 o 
  12   8   2        0.85       -6.08     13.42 o 
  -9   9   2        8.85       48.58     18.23 o 
  -8   9   2        0.25       17.80     12.51 o 
  -7   9   2       24.11       44.27     14.71 o 
  -6   9   2        0.20        8.32     11.26 o 
  -5   9   2       96.69      128.65     22.11 o 
  -4   9   2       14.00       19.48     11.46 o 
  -3   9   2      163.95      174.88     19.65 o 
  -2   9   2      215.47      230.87     21.87 o 
  -1   9   2      532.21      522.27     28.17 o 
   0   9   2      595.26      526.61     28.63 o 
   1   9   2      571.75      548.70     28.65 o 
   2   9   2      151.47      156.53     18.82 o 
   3   9   2        5.27        1.18      7.47 o 
   4   9   2      275.06      312.45     16.76 o 
   5   9   2       67.92       72.62     10.58 o 
   6   9   2       20.59       17.67      7.44 o 
   7   9   2       47.26       32.21      9.20 o 
   8   9   2      161.39      168.43     15.75 o 
   9   9   2       17.67       24.25     14.73 o 
  10   9   2        2.38       -1.26     10.76 o 
  11   9   2       16.29       16.17     14.68 o 
  12   9   2       66.83       92.22     26.43 o 
  -8  10   2        3.79        3.44     14.92 o 
  -7  10   2       71.95       74.40     19.35 o 
  -6  10   2      136.91      139.71     24.64 o 
  -5  10   2      134.07      115.75     22.16 o 
  -4  10   2       11.11        0.96     11.05 o 
  -3  10   2      101.02       89.06     17.01 o 
  -2  10   2       68.15       73.48     14.90 o 
  -1  10   2        2.93        6.51      9.22 o 
   0  10   2       35.91       47.78     12.88 o 
   1  10   2      987.93      891.79     39.04 o 
   2  10   2        8.19        6.01      9.46 o 
   3  10   2       50.92       69.82     16.19 o 
   4  10   2       24.90       21.79     10.91 o 
   5  10   2        9.44        4.27     10.50 o 
   6  10   2       51.14       60.98     15.08 o 
   7  10   2      206.00      243.68     24.26 o 
   8  10   2        0.83        1.27      7.93 o 
   9  10   2        0.75       17.36     12.90 o 
  10  10   2       75.10       72.74     21.42 o 
  11  10   2        0.02       15.21     15.88 o 
  -7  11   2       95.85       99.45     26.47 o 
  -6  11   2       90.86      106.12     22.22 o 
  -5  11   2       42.75       45.14     16.67 o 
  -4  11   2      244.47      297.90     28.08 o 
  -3  11   2      221.13      216.23     25.53 o 
  -2  11   2       60.53       70.35     15.69 o 
  -1  11   2        1.19        2.33      8.43 o 
   0  11   2      469.63      457.96     29.98 o 
   1  11   2      106.42       93.74     18.28 o 
   2  11   2       40.88       64.36     14.97 o 
   3  11   2       39.12       64.44     15.86 o 
   4  11   2       60.68       61.15     15.90 o 
   5  11   2       29.18       13.81     11.72 o 
   6  11   2      168.52      164.31     23.46 o 
   7  11   2        5.88        0.39     11.61 o 
   8  11   2       38.47       44.40     16.71 o 
  -6  12   2       20.59       35.10     20.20 o 
  -5  12   2        6.38       14.34     14.36 o 
  -3  12   2       64.96       81.09     18.06 o 
  -2  12   2      337.66      341.56     31.22 o 
  -1  12   2        0.30       -3.86     10.70 o 
   0  12   2       15.38       30.85     13.51 o 
   1  12   2        6.06       -2.61     10.15 o 
   2  12   2      112.84      113.40     19.87 o 
   3  12   2        6.02        9.56     11.79 o 
   4  12   2       59.86       80.85     18.93 o 
   5  12   2       10.52       13.27     13.05 o 
   6  12   2        0.22        7.49     12.64 o 
   7  12   2       12.94       25.51     14.79 o 
   8  12   2       16.35       16.75     15.64 o 
  -3  13   2        0.06       25.45     13.33 o 
  -2  13   2       51.32       82.20     17.32 o 
  -1  13   2        0.14       23.79     12.16 o 
   0  13   2       66.89       60.80     16.34 o 
   1  13   2        3.35        9.11     11.20 o 
   2  13   2       66.15       92.42     19.72 o 
   3  13   2      109.11      124.44     24.90 o 
   4  13   2        0.74        9.43     14.36 o 
   5  13   2       48.57       91.96     22.92 o 
   6  13   2       34.27       70.06     19.41 o 
   7  13   2       22.47       26.19     18.65 o 
   8  13   2       16.48       23.55     20.06 o 
  -3  14   2        7.35       25.18     19.80 o 
  -2  14   2       34.60       44.03     21.52 o 
  -1  14   2       56.36       81.11     23.90 o 
   0  14   2       98.10      101.33     25.77 o 
   1  14   2        5.88       21.15     17.06 o 
   2  14   2       15.15       13.59     15.18 o 
   3  14   2        2.35       71.26     20.48 o 
  -2 -13   3        3.41      -14.68     14.68 o 
  -1 -13   3       76.53      117.30     27.56 o 
   0 -13   3       11.90        9.04     16.86 o 
   1 -13   3      239.38      254.35     35.23 o 
   2 -13   3        0.71       11.35     17.10 o 
   3 -13   3       34.93       55.12     22.27 o 
  -7 -12   3       17.56       88.52     25.14 o 
  -6 -12   3        0.97      -11.66     21.35 o 
  -5 -12   3        5.96      -16.73     16.73 o 
  -4 -12   3        1.83       29.67     19.17 o 
  -3 -12   3       33.78       32.00     19.69 o 
  -2 -12   3       72.60       98.08     23.55 o 
  -1 -12   3       62.00       87.47     21.92 o 
   0 -12   3       49.95       84.59     20.87 o 
   1 -12   3        2.81       41.70     14.81 o 
   2 -12   3        5.36      -10.57     10.96 o 
   3 -12   3       10.90       49.61     16.62 o 
  -8 -11   3        0.06      -10.53     12.22 o 
  -7 -11   3       62.42      115.63     18.20 o 
  -6 -11   3        0.10       -2.69      9.78 o 
  -5 -11   3        0.16        4.16      9.19 o 
  -4 -11   3      148.13      177.26     20.11 o 
  -3 -11   3        7.37        5.27     13.05 o 
  -2 -11   3      155.91      192.06     26.82 o 
  -1 -11   3      437.26      449.05     33.48 o 
   0 -11   3       95.95       84.92     20.20 o 
   1 -11   3       44.43       28.45     14.29 o 
   2 -11   3      112.02      132.94     23.77 o 
   3 -11   3       11.65       36.12     15.69 o 
   4 -11   3       19.37       28.21     15.62 o 
  -9 -10   3       25.64       -1.50     17.71 o 
  -8 -10   3        6.65       15.74     11.25 o 
  -7 -10   3       28.77       25.25     10.73 o 
  -6 -10   3      113.44       96.27     15.23 o 
  -5 -10   3      130.07      132.85     16.74 o 
  -4 -10   3       49.71       55.54     11.86 o 
  -3 -10   3       84.16       89.45     19.78 o 
  -2 -10   3       56.20       23.88     13.68 o 
  -1 -10   3      481.38      578.76     36.91 o 
   0 -10   3       21.04       32.18     14.01 o 
   1 -10   3       59.90       77.47     17.56 o 
   2 -10   3       35.62       31.39     13.68 o 
   3 -10   3       29.42       36.75     14.20 o 
   4 -10   3       17.72        4.79     11.70 o 
   6 -10   3        0.21       15.49     15.77 o 
 -10  -9   3       19.58       51.65     22.55 o 
  -9  -9   3       21.82       21.66     14.34 o 
  -8  -9   3       18.76       27.26     10.22 o 
  -7  -9   3       77.11      102.34     15.36 o 
  -6  -9   3        2.74       -3.66      9.32 o 
  -5  -9   3      481.13      510.62     35.62 o 
  -4  -9   3       16.95       24.12     12.37 o 
  -3  -9   3      171.46      175.03     24.42 o 
  -2  -9   3      285.89      321.06     27.04 o 
  -1  -9   3      324.68      317.03     26.47 o 
   0  -9   3       18.85       30.38     11.01 o 
   1  -9   3        0.90       -2.30      7.65 o 
   2  -9   3      131.66      126.79     15.71 o 
   3  -9   3        0.24       -7.82      7.82 o 
   4  -9   3        0.03       11.29      9.37 o 
   6  -9   3        0.04       13.79     13.12 o 
   7  -9   3      101.91      122.24     21.94 o 
 -11  -8   3        6.00       15.56     19.39 o 
 -10  -8   3        0.77       -3.09     12.55 o 
  -9  -8   3       11.25       30.15     16.01 o 
  -8  -8   3      250.97      295.61     24.78 o 
  -7  -8   3        0.32        1.22     10.78 o 
  -6  -8   3      137.57       95.62     19.93 o 
  -5  -8   3       47.34       34.51     13.38 o 
  -4  -8   3      125.32      137.69     21.00 o 
  -3  -8   3        0.66       -8.10      8.10 o 
  -2  -8   3        3.20        2.66      8.28 o 
  -1  -8   3      547.12      576.59     33.20 o 
   0  -8   3      366.61      362.07     19.79 o 
   1  -8   3       30.05       36.43     10.31 o 
   2  -8   3      228.27      209.14     18.93 o 
   3  -8   3      160.78      195.10     35.72 o 
   5  -8   3        1.76        9.67      7.81 o 
   6  -8   3       43.62       60.02     16.38 o 
   7  -8   3        0.55        6.08     12.70 o 
   8  -8   3      343.34      386.53     34.23 o 
 -11  -7   3        0.42      -10.35     13.92 o 
 -10  -7   3       84.14      104.38     21.22 o 
  -9  -7   3       17.78        5.38     11.13 o 
  -8  -7   3       85.33       88.39     19.28 o 
  -7  -7   3      106.84      109.54     20.89 o 
  -6  -7   3      158.28      139.21     22.09 o 
  -5  -7   3        4.38       -0.76      9.04 o 
  -4  -7   3       78.93       62.44     15.40 o 
  -3  -7   3       16.27       19.63     10.41 o 
  -2  -7   3        0.08        5.45      8.85 o 
  -1  -7   3       61.82       53.57     13.66 o 
   0  -7   3      203.00      207.76     45.24 o 
   1  -7   3       28.82       35.09     12.66 o 
   2  -7   3      375.65      375.75     18.32 o 
   4  -7   3     1035.03      873.07     38.91 o 
   5  -7   3      154.88      193.33     23.33 o 
   6  -7   3      386.41      379.31     19.46 o 
   7  -7   3        5.43       11.32     15.62 o 
   8  -7   3       17.13       38.47     15.47 o 
   9  -7   3      117.41      129.39     23.22 o 
 -12  -6   3        8.42        7.41     16.21 o 
 -11  -6   3       92.84       92.07     22.22 o 
 -10  -6   3        5.61       11.00     12.42 o 
  -9  -6   3       47.96       39.63     15.64 o 
  -8  -6   3       94.47       95.07     19.26 o 
  -7  -6   3      405.03      442.45     31.98 o 
  -6  -6   3       36.34       28.78     12.70 o 
  -5  -6   3        1.31       -0.65      8.50 o 
  -4  -6   3     1327.57     1197.79     46.30 o 
  -3  -6   3       92.84      107.14     17.04 o 
  -2  -6   3        6.31        9.08      8.63 o 
  -1  -6   3      262.45      274.67     33.17 o 
   0  -6   3       15.61       19.79     11.17 o 
   1  -6   3      631.23      619.67     35.59 o 
   2  -6   3      308.42      340.69     17.26 o 
   3  -6   3      668.74      713.47     32.37 o 
   4  -6   3      210.97      242.83     22.66 o 
   5  -6   3       40.93       35.95      8.53 o 
   6  -6   3      404.93      382.24     18.52 o 
   7  -6   3        0.15        2.20      7.28 o 
   8  -6   3      717.55      719.04     60.88 o 
   9  -6   3       18.93       24.12     10.01 o 
  10  -6   3       48.53       37.72     14.72 o 
 -12  -5   3       44.53       24.07     19.67 o 
 -11  -5   3       78.42       45.31     20.59 o 
 -10  -5   3      118.00      131.35     26.23 o 
  -9  -5   3      120.07      146.34     24.49 o 
  -8  -5   3        5.52       -3.81      8.50 o 
  -7  -5   3       37.49       40.87     14.66 o 
  -6  -5   3       64.37       67.36     15.77 o 
  -5  -5   3       49.94       54.12     13.03 o 
  -4  -5   3      188.18      199.06     20.98 o 
  -3  -5   3       64.24       50.80     12.46 o 
  -2  -5   3       19.09       34.66     10.04 o 
  -1  -5   3       85.06       89.56     11.10 o 
   0  -5   3       16.96       13.34      6.41 o 
   1  -5   3     1689.42     1650.60     34.46 o 
   2  -5   3      283.15      302.87     19.98 o 
   3  -5   3      529.23      525.02     26.21 o 
   4  -5   3      420.10      373.98     23.66 o 
   5  -5   3      168.47      159.10     12.67 o 
   6  -5   3       53.61       70.33     11.15 o 
   7  -5   3       30.73       25.23      8.76 o 
   8  -5   3      335.22      314.12     19.85 o 
   9  -5   3      309.21      345.90     27.70 o 
  10  -5   3        3.07        9.23      9.22 o 
  11  -5   3        9.05       15.76     10.64 o 
  12  -5   3       22.35       22.94     18.41 o 
 -12  -4   3       16.39        4.77     15.62 o 
 -11  -4   3        7.57       20.83     16.23 o 
 -10  -4   3      246.88      258.90     32.05 o 
  -9  -4   3        0.10        4.23     10.48 o 
  -8  -4   3        0.14       -7.63      8.52 o 
  -7  -4   3      449.91      437.59     30.24 o 
  -6  -4   3      853.88      785.38     36.25 o 
  -5  -4   3       44.57       51.61     12.51 o 
  -4  -4   3      497.14      462.82     25.79 o 
  -3  -4   3      177.62      179.06     17.69 o 
  -2  -4   3     2033.65     2186.09     53.92 o 
  -1  -4   3      173.18      209.36     13.02 o 
   0  -4   3      408.20      403.91     21.52 o 
   1  -4   3      154.71      166.34     28.81 o 
   2  -4   3     1367.03     1320.10     39.04 o 
   3  -4   3       69.66       64.07     12.35 o 
   4  -4   3      151.05      154.33     10.69 o 
   5  -4   3     1345.31     1345.00     32.49 o 
   6  -4   3        2.34        3.69      8.07 o 
   7  -4   3      250.59      234.03     21.06 o 
   8  -4   3        5.50       -2.98      6.41 o 
   9  -4   3      207.02      221.21     18.08 o 
  10  -4   3       37.26       50.46     12.35 o 
  11  -4   3       54.53       47.39     17.06 o 
  12  -4   3      155.46      178.41     20.38 o 
  13  -4   3       40.67       51.74     23.18 o 
 -13  -3   3       21.20       28.74     21.26 o 
 -12  -3   3       41.95       25.47     19.08 o 
 -11  -3   3        3.25      -11.31     11.31 o 
 -10  -3   3       42.24       34.60     15.82 o 
  -9  -3   3        1.92       -6.69      9.85 o 
  -8  -3   3       12.67       16.43     11.07 o 
  -7  -3   3      148.20      147.47     21.24 o 
  -6  -3   3      234.26      228.60     23.01 o 
  -5  -3   3      259.58      251.06     19.43 o 
  -4  -3   3      810.37      714.34     30.85 o 
  -3  -3   3      935.54      936.79     33.03 o 
  -2  -3   3     3203.44     3402.90     67.27 o 
  -1  -3   3      490.50      464.36     25.00 o 
   0  -3   3     1592.92     1729.90     31.28 o 
   1  -3   3       27.23       41.83      9.15 o 
   2  -3   3     2565.49     3058.44     61.35 o 
   3  -3   3     2431.11     2779.49     59.26 o 
   4  -3   3        0.60        5.46      4.55 o 
   5  -3   3      422.70      362.51     14.67 o 
   6  -3   3     1286.43     1240.82     28.60 o 
   7  -3   3      258.00      244.01     15.37 o 
   8  -3   3      115.69      127.59     13.54 o 
   9  -3   3       54.76       51.14     10.99 o 
  10  -3   3      528.70      451.18     36.97 o 
  11  -3   3      130.07      117.23     16.29 o 
  12  -3   3      308.60      278.12     23.32 o 
  13  -3   3       33.73       39.74     20.52 o 
 -13  -2   3       48.84       36.88     22.46 o 
 -12  -2   3        6.13      -12.77     12.77 o 
 -11  -2   3       41.25        3.12     15.10 o 
 -10  -2   3      416.42      387.24     35.79 o 
  -9  -2   3      180.04      188.78     26.14 o 
  -8  -2   3       40.10       18.32     11.33 o 
  -7  -2   3        3.90        6.41      6.82 o 
  -6  -2   3        5.29        2.29      6.51 o 
  -5  -2   3        7.38        7.34      6.56 o 
  -4  -2   3      753.58      803.36     31.11 o 
  -3  -2   3       12.42       19.54      8.21 o 
  -2  -2   3      652.23      727.63     26.10 o 
  -1  -2   3     1844.29     1911.76     31.49 o 
   0  -2   3     1044.49     1150.01     22.79 o 
   1  -2   3      185.12      221.13     13.66 o 
   2  -2   3     8197.16     9061.33    128.86 o 
   3  -2   3       15.65       23.48      6.46 o 
   4  -2   3        0.06        5.54      4.25 o 
   5  -2   3      724.54      756.47     28.69 o 
   6  -2   3       98.75      118.95     19.96 o 
   7  -2   3      161.83      160.64     13.09 o 
   8  -2   3      614.21      555.29     21.72 o 
   9  -2   3        3.78       -6.15      7.13 o 
  10  -2   3      162.56      159.40     16.95 o 
  11  -2   3       91.50      106.71     16.24 o 
  12  -2   3       39.51       59.47     13.81 o 
  13  -2   3        0.51       12.57     13.31 o 
 -13  -1   3        2.07        2.64     17.80 o 
 -12  -1   3        2.02       -6.15     10.71 o 
 -11  -1   3        0.05        6.32     10.07 o 
 -10  -1   3        7.44        3.97      9.86 o 
  -9  -1   3       73.82       92.52     18.31 o 
  -8  -1   3      135.64      126.52     14.63 o 
  -7  -1   3       12.85        4.43      6.67 o 
  -6  -1   3       35.65       42.72      8.42 o 
  -5  -1   3      950.33      890.61     23.36 o 
  -4  -1   3     1320.60     1260.14     25.83 o 
  -3  -1   3     1555.21     1470.03     25.61 o 
  -2  -1   3       31.31       35.21      4.18 o 
  -1  -1   3     2297.53     2476.67     26.86 o 
   0  -1   3     1252.01     1561.01     19.87 o 
   1  -1   3     2773.75     3033.21     35.69 o 
   2  -1   3     5095.38     5585.84     43.16 o 
   3  -1   3     4104.46     4322.84     36.60 o 
   4  -1   3     1251.20     1335.05     17.86 o 
   5  -1   3       23.13       24.87      6.26 o 
   6  -1   3       86.85      100.34     10.50 o 
   7  -1   3      517.60      492.38     18.64 o 
   8  -1   3        6.85       11.18      7.20 o 
   9  -1   3      210.68      219.33     16.84 o 
  10  -1   3        5.58       10.72      9.29 o 
  11  -1   3        6.51        9.30      9.58 o 
  12  -1   3        3.95        3.36     10.17 o 
  13  -1   3        0.75        6.20     11.75 o 
 -13   0   3       52.23       54.54     17.17 o 
 -12   0   3        7.36       12.31     11.46 o 
 -11   0   3        1.38       -0.96      9.43 o 
 -10   0   3       21.43       22.40     10.77 o 
  -9   0   3       39.34       49.54     11.49 o 
  -8   0   3     1299.03     1263.76     33.99 o 
  -7   0   3      116.23      104.97     12.12 o 
  -6   0   3      204.03      200.68     13.57 o 
  -5   0   3      601.27      618.34     19.10 o 
  -4   0   3      757.31      648.91     13.33 o 
  -3   0   3      290.88      311.21     25.00 o 
  -2   0   3      274.26      245.83     13.60 o 
  -1   0   3    15071.11    16917.65    100.31 o 
   0   0   3    15252.92    17505.97    103.04 o 
   1   0   3     1853.99     1850.59     24.21 o 
   2   0   3      984.09      920.73     11.27 o 
   3   0   3      675.80      654.88     10.62 o 
   4   0   3        2.23        0.02      3.11 o 
   5   0   3      145.82      167.46      9.22 o 
   6   0   3      327.56      383.82     10.03 o 
   7   0   3      368.32      342.22     15.61 o 
   8   0   3      143.47      131.77     13.15 o 
   9   0   3        3.35        2.62      7.75 o 
  10   0   3       14.35       13.88      9.27 o 
  11   0   3      150.21      159.78     18.37 o 
  12   0   3       10.12       16.32     10.69 o 
  13   0   3        4.17        7.98     11.52 o 
  14   0   3        0.22       10.44     16.12 o 
 -13   1   3       16.36       13.51     14.72 o 
 -12   1   3      257.02      248.64     23.74 o 
 -11   1   3       29.29       36.29     20.77 o 
 -10   1   3       47.68       48.96     11.97 o 
  -9   1   3      166.01      161.16     26.85 o 
  -8   1   3      869.59      842.29     57.12 o 
  -7   1   3      783.43      721.55     23.76 o 
  -6   1   3      389.26      382.85     12.92 o 
  -5   1   3       36.75       29.36      4.91 o 
  -4   1   3      873.90      938.91     15.68 o 
  -3   1   3      476.10      459.83     10.19 o 
  -2   1   3      269.11      258.68     10.17 o 
  -1   1   3        6.36       12.98      2.65 o 
   0   1   3     3916.21     4222.85     29.31 o 
   1   1   3        7.92        5.20      3.56 o 
   2   1   3       50.11       59.25      7.03 o 
   3   1   3      256.58      235.86      8.89 o 
   4   1   3      371.86      326.46      8.88 o 
   5   1   3      922.37      957.67     16.56 o 
   6   1   3     1327.97     1299.05     21.92 o 
   7   1   3       59.70       82.28     12.47 o 
   8   1   3      197.37      219.93     15.96 o 
   9   1   3        5.32       -2.31     13.33 o 
  10   1   3       96.74      116.10     15.63 o 
  11   1   3      106.49      132.47     18.27 o 
  12   1   3      176.57      151.98     26.54 o 
  13   1   3       21.48        8.91     16.08 o 
  14   1   3        0.04        5.08     16.51 o 
 -12   2   3       25.43       25.88     12.34 o 
 -11   2   3        5.23       -4.87      9.77 o 
 -10   2   3       51.38       41.06     16.13 o 
  -9   2   3       41.82       39.87     14.45 o 
  -8   2   3        0.47        4.20      7.74 o 
  -7   2   3     1499.26     1406.95     32.84 o 
  -6   2   3      243.48      280.78     28.16 o 
  -5   2   3      119.82      132.97      7.50 o 
  -4   2   3     4265.66     4528.77     41.25 o 
  -3   2   3      252.36      236.84      7.87 o 
  -2   2   3      292.76      304.08      7.61 o 
  -1   2   3      967.34      980.42     14.30 o 
   0   2   3     3484.50     3552.39     35.67 o 
   1   2   3     3837.17     3701.64     37.72 o 
   2   2   3     5849.31     6100.33     61.53 o 
   3   2   3      793.42      722.91     15.01 o 
   4   2   3      669.73      684.63     15.64 o 
   5   2   3     2558.18     2545.46     34.26 o 
   6   2   3     1291.61     1297.47     23.39 o 
   7   2   3       32.06       43.42      6.67 o 
   8   2   3     1411.99     1361.75     49.93 o 
   9   2   3      215.01      210.02     25.62 o 
  10   2   3       25.93       17.19     13.46 o 
  11   2   3       13.99       10.83     12.64 o 
  12   2   3      198.74      196.20     29.85 o 
  13   2   3       18.57        5.16     16.08 o 
  14   2   3       11.41       32.33     20.35 o 
 -12   3   3        4.58       -5.97     15.99 o 
 -11   3   3      262.35      270.86     32.16 o 
 -10   3   3      279.77      255.06     20.15 o 
  -9   3   3       27.82       31.40      9.91 o 
  -8   3   3       15.90        2.77      7.68 o 
  -7   3   3       19.88       19.60      7.58 o 
  -6   3   3       42.36       65.83      8.80 o 
  -5   3   3     1074.33     1103.08     18.46 o 
  -4   3   3      805.64      853.29     15.53 o 
  -3   3   3     4120.34     4388.21     39.30 o 
  -2   3   3      293.49      312.75      8.48 o 
  -1   3   3      761.92      742.79     20.96 o 
   0   3   3     2369.82     2318.61     41.18 o 
   1   3   3    13180.28    13528.80    113.87 o 
   2   3   3     2085.24     1933.27     33.32 o 
   3   3   3     4698.73     4995.36     52.49 o 
   4   3   3      124.17      127.63      8.29 o 
   5   3   3      644.18      648.47     16.41 o 
   6   3   3        7.26        8.44      8.02 o 
   7   3   3      275.07      283.83     20.49 o 
   8   3   3      415.86      428.44     28.10 o 
   9   3   3      413.83      411.10     30.50 o 
  10   3   3      337.89      305.66     30.94 o 
  11   3   3       20.55       23.44     14.27 o 
  12   3   3        0.80        5.88     11.05 o 
  13   3   3       13.16        2.42     14.95 o 
  14   3   3        4.61       37.23     18.65 o 
 -12   4   3        1.48        0.28     19.04 o 
 -11   4   3       23.20       33.31     17.15 o 
 -10   4   3       68.04       81.44     21.07 o 
  -9   4   3       77.44       87.56     20.04 o 
  -8   4   3      190.44      187.85     15.84 o 
  -7   4   3      356.89      337.07     16.64 o 
  -6   4   3      311.29      269.61     14.32 o 
  -5   4   3      321.02      338.66     14.39 o 
  -4   4   3      106.06      127.40      8.47 o 
  -3   4   3      328.11      331.67     11.22 o 
  -2   4   3      876.66      888.20     30.20 o 
  -1   4   3       56.79       59.06      8.82 o 
   0   4   3     1924.04     1957.44     40.43 o 
   1   4   3     2037.93     1948.26     41.84 o 
   2   4   3     2067.28     1938.05     36.50 o 
   3   4   3     1101.32      965.89     19.32 o 
   4   4   3       60.78       48.35      6.69 o 
   5   4   3      963.21      827.84     19.84 o 
   6   4   3      271.38      264.06     19.22 o 
   7   4   3        2.09        6.36      4.74 o 
   8   4   3      309.50      289.80     24.23 o 
   9   4   3      133.94      125.79     21.15 o 
  10   4   3        8.40       -0.78     10.17 o 
  11   4   3      192.20      218.47     28.41 o 
  12   4   3        0.03       -1.37     11.18 o 
  13   4   3       32.56       10.85     13.81 o 
 -11   5   3       10.81       10.07     17.04 o 
 -10   5   3       20.52       28.32     16.45 o 
  -9   5   3       20.04       36.38     14.20 o 
  -8   5   3      172.11      205.20     24.92 o 
  -7   5   3      166.79      173.52     22.33 o 
  -6   5   3     1523.58     1591.85     52.20 o 
  -5   5   3      143.46      152.33      9.00 o 
  -4   5   3       56.54       75.96      6.17 o 
  -3   5   3      153.74      157.84      7.25 o 
  -2   5   3      647.53      578.79     22.81 o 
  -1   5   3     1340.28     1299.97     34.36 o 
   0   5   3       51.33       39.02      8.85 o 
   1   5   3        3.58        7.24      3.17 o 
   2   5   3       40.01       50.76      5.82 o 
   3   5   3      201.80      185.52      9.61 o 
   4   5   3      290.61      282.88     12.01 o 
   5   5   3      715.39      628.14     18.00 o 
   6   5   3      836.58      733.89     27.44 o 
   7   5   3      184.34      185.60     12.23 o 
   8   5   3       49.27       61.83     15.97 o 
   9   5   3        2.49        9.11     10.61 o 
  10   5   3       10.85       41.65     14.29 o 
  11   5   3       47.34       43.01     15.62 o 
  12   5   3      111.10      148.67     26.86 o 
  13   5   3       11.23       26.25     14.23 o 
 -11   6   3       81.76       56.38     22.59 o 
 -10   6   3      122.64      118.21     22.64 o 
  -9   6   3      116.54      114.05     21.74 o 
  -8   6   3       53.18       53.01     15.99 o 
  -7   6   3      468.84      463.65     31.02 o 
  -6   6   3      386.03      407.64     29.08 o 
  -5   6   3      319.05      290.89     14.90 o 
  -4   6   3       85.87       86.91      9.75 o 
  -3   6   3       11.42       16.80      7.97 o 
  -2   6   3      555.03      502.95     22.81 o 
  -1   6   3     2038.43     1805.29     43.81 o 
   0   6   3       50.13       67.14     11.18 o 
   1   6   3       32.38       35.89      4.62 o 
   2   6   3      587.31      484.53     13.86 o 
   3   6   3       27.18       25.74      7.39 o 
   4   6   3       90.36       95.31      9.04 o 
   5   6   3      166.84      164.66     11.24 o 
   6   6   3      697.41      692.49     29.72 o 
   7   6   3       24.36       26.58      7.75 o 
   8   6   3      493.81      457.16     26.18 o 
   9   6   3       25.78       24.25     11.61 o 
  10   6   3      104.79      140.43     23.75 o 
  11   6   3      126.77      148.28     25.47 o 
  12   6   3       12.63       14.16     12.70 o 
  13   6   3        0.82       20.59     17.54 o 
 -10   7   3       48.78       67.95     19.74 o 
  -9   7   3      292.05      285.03     32.40 o 
  -8   7   3       47.12       23.57     13.27 o 
  -7   7   3      155.23      163.37     23.79 o 
  -6   7   3       25.77        5.40     10.46 o 
  -5   7   3      532.12      483.98     19.34 o 
  -4   7   3      119.76      130.38     13.45 o 
  -3   7   3      478.77      477.11     24.42 o 
  -2   7   3      217.04      225.33     17.30 o 
  -1   7   3      569.91      481.36     23.70 o 
   0   7   3      471.03      417.09     21.76 o 
   1   7   3      469.71      398.43     13.59 o 
   2   7   3      309.71      270.05     11.33 o 
   3   7   3     2484.10     2136.66     34.53 o 
   4   7   3       69.30       65.37      8.00 o 
   5   7   3      297.48      276.75     14.77 o 
   6   7   3        0.77        0.75      8.34 o 
   7   7   3       13.53       17.71      7.08 o 
   8   7   3       58.18       62.60     10.49 o 
   9   7   3        1.62       17.32     11.85 o 
  10   7   3        2.87       22.79     12.13 o 
  11   7   3       40.95       73.83     19.19 o 
  12   7   3        9.72       30.28     16.58 o 
  13   7   3        0.80        0.17     18.21 o 
 -10   8   3       35.94       23.72     20.70 o 
  -9   8   3       11.47       16.17     14.92 o 
  -8   8   3       42.89       47.52     16.91 o 
  -7   8   3        6.01        9.61     12.46 o 
  -6   8   3      419.05      462.99     32.61 o 
  -5   8   3       28.43       30.39     14.55 o 
  -4   8   3     1124.67     1038.86     38.76 o 
  -3   8   3        2.70       13.05      8.91 o 
  -2   8   3        5.93       14.47      9.02 o 
  -1   8   3      506.08      494.32     26.16 o 
   0   8   3      187.34      229.08     19.80 o 
   1   8   3       16.69       16.19      7.84 o 
   2   8   3       24.07       25.49      9.32 o 
   3   8   3     1041.69      941.44     44.88 o 
   4   8   3       20.98       16.49      6.39 o 
   5   8   3      170.69      177.58     13.00 o 
   6   8   3      138.98      163.95     13.65 o 
   7   8   3       30.41       48.61      9.50 o 
   8   8   3      203.71      239.66     16.94 o 
   9   8   3       73.16       65.79     17.65 o 
  10   8   3       30.63       31.22     13.29 o 
  11   8   3       47.23       89.78     20.96 o 
  12   8   3        0.97       -8.89     12.29 o 
  -9   9   3        2.56       11.94     16.95 o 
  -8   9   3       18.08       33.01     16.84 o 
  -7   9   3       77.89       94.77     20.48 o 
  -6   9   3       19.72        6.88     11.05 o 
  -5   9   3        7.61        4.03     11.74 o 
  -4   9   3      266.38      256.62     23.92 o 
  -3   9   3      297.98      309.36     25.12 o 
  -2   9   3      223.43      209.71     21.61 o 
  -1   9   3      493.46      426.33     26.10 o 
   0   9   3     1175.39     1044.96     38.98 o 
   1   9   3        0.45       -5.99      5.99 o 
   2   9   3       92.97       75.68     13.53 o 
   3   9   3      643.96      628.46     30.20 o 
   4   9   3      398.12      370.30     23.88 o 
   5   9   3      220.75      209.39     14.76 o 
   6   9   3       43.53       53.70     17.03 o 
   7   9   3        0.39        8.12      6.96 o 
   8   9   3       62.91       59.40     10.97 o 
   9   9   3       17.00        7.30     12.00 o 
  10   9   3       60.00       53.62     17.69 o 
  11   9   3       64.22       84.83     20.37 o 
  12   9   3       72.55       58.73     23.53 o 
  -8  10   3       24.10       29.00     19.30 o 
  -7  10   3      104.70      134.99     24.90 o 
  -6  10   3      103.22      124.27     23.83 o 
  -5  10   3       21.16       30.63     15.16 o 
  -4  10   3       27.83       24.77     12.92 o 
  -3  10   3       10.08       11.44      9.83 o 
  -2  10   3       18.97       22.90     10.15 o 
  -1  10   3      235.24      252.02     24.47 o 
   0  10   3      546.41      513.60     29.00 o 
   1  10   3       62.60       47.43     13.57 o 
   2  10   3        6.58       12.44      8.93 o 
   3  10   3        0.67        1.61      9.11 o 
   4  10   3        5.54       17.08     10.54 o 
   5  10   3       22.71       39.50     13.22 o 
   6  10   3      127.75      111.00     18.95 o 
   7  10   3        4.90        0.89      9.93 o 
   8  10   3       51.65       57.54     16.06 o 
   9  10   3       11.06       24.27     14.12 o 
  10  10   3        9.83       15.10     13.53 o 
  11  10   3        4.54       -6.21     13.18 o 
  12  10   3       89.05       80.04     26.67 o 
  -7  11   3        4.09        3.31     17.97 o 
  -6  11   3       33.65       52.57     17.56 o 
  -5  11   3       65.88       75.40     19.67 o 
  -4  11   3      135.89      130.48     21.42 o 
  -3  11   3      342.39      338.73     30.11 o 
  -2  11   3        4.73       -2.83      9.39 o 
  -1  11   3      200.76      156.71     21.83 o 
   0  11   3        0.67       -6.06      8.98 o 
   1  11   3        6.87        4.03      9.26 o 
   2  11   3      241.53      185.68     22.37 o 
   3  11   3       83.28       88.97     17.89 o 
   4  11   3        2.51       -1.33      9.59 o 
   5  11   3       49.18       57.75     15.79 o 
   6  11   3       88.82       74.05     17.86 o 
   7  11   3      141.37      150.89     23.01 o 
   8  11   3      142.46      126.49     22.50 o 
  -6  12   3        1.26       -4.34     16.99 o 
  -5  12   3        0.44       -5.71     15.01 o 
  -3  12   3      248.29      323.72     31.96 o 
  -2  12   3       37.01       49.32     16.54 o 
  -1  12   3       73.23       94.12     20.48 o 
   0  12   3        9.90        4.47     10.63 o 
   1  12   3      125.40      118.47     21.76 o 
   2  12   3      353.93      358.73     31.13 o 
   3  12   3        9.28       23.29     13.51 o 
   4  12   3        2.34        0.11     10.48 o 
   5  12   3        0.69        1.35     11.42 o 
   6  12   3        1.56        3.33     12.09 o 
   7  12   3       31.59       11.83     13.81 o 
   8  12   3        4.50       18.15     14.34 o 
  -3  13   3        0.02       -4.49     11.55 o 
  -2  13   3        4.57       16.71     11.72 o 
  -1  13   3        3.43       18.37     12.27 o 
   0  13   3       20.59        3.05     11.07 o 
   1  13   3        0.33       -5.01      9.96 o 
   2  13   3       47.25       43.42     14.49 o 
   3  13   3        0.10        1.85     12.70 o 
   4  13   3       64.38       64.09     20.24 o 
   5  13   3       23.36       45.90     17.78 o 
   6  13   3       81.89       91.81     21.63 o 
   7  13   3       11.15        5.60     16.73 o 
   8  13   3       69.90       71.07     23.55 o 
  -2  14   3       68.20       74.22     22.85 o 
  -1  14   3      180.19      210.28     31.96 o 
   0  14   3       19.02       33.42     18.63 o 
   1  14   3        0.07        1.85     15.36 o 
   2  14   3      139.78      141.80     26.71 o 
   3  14   3        0.04       39.93     17.93 o 
   4  14   3       24.80       34.57     16.56 o 
  -6 -12   4        0.68       -2.09     17.52 o 
  -5 -12   4        4.07       -9.32     17.36 o 
  -4 -12   4        0.24        3.86     18.28 o 
  -3 -12   4      165.29      157.10     30.06 o 
  -2 -12   4        2.77       16.12     13.38 o 
  -1 -12   4       73.37       74.86     19.41 o 
   0 -12   4       29.68       40.94     17.06 o 
   1 -12   4        6.91       15.27     14.18 o 
   2 -12   4        6.13       23.62     15.62 o 
   3 -12   4        1.42        0.63     13.99 o 
  -8 -11   4        5.88       10.52     15.76 o 
  -7 -11   4        6.01       16.02     11.50 o 
  -6 -11   4       10.86       24.39     11.80 o 
  -5 -11   4       14.50        9.69     14.64 o 
  -4 -11   4        6.72       12.66      9.91 o 
  -3 -11   4       47.93       46.64     17.06 o 
  -2 -11   4      477.79      559.90     39.80 o 
   1 -11   4      206.86      257.03     31.46 o 
   2 -11   4       33.78        7.08     12.44 o 
   3 -11   4        2.02       -7.95     11.76 o 
   4 -11   4       12.81       22.74     14.51 o 
  -8 -10   4        0.09        6.59     11.19 o 
  -7 -10   4        0.61       -3.91      9.04 o 
  -6 -10   4      227.56      194.42     29.56 o 
  -5 -10   4       21.57       50.24     16.82 o 
  -4 -10   4       27.55       31.87     15.56 o 
  -3 -10   4       34.42       48.93     15.95 o 
  -2 -10   4       39.53       34.05     15.82 o 
  -1 -10   4        0.04       15.47     12.79 o 
   0 -10   4       81.27      110.30     22.57 o 
   1 -10   4       47.68       83.03     14.79 o 
   4 -10   4       28.38       35.18     14.27 o 
  -9  -9   4        5.75        8.78     15.77 o 
  -8  -9   4        4.18       10.46     13.49 o 
  -7  -9   4        1.45       10.15     12.33 o 
  -6  -9   4      194.13      229.49     29.98 o 
  -5  -9   4      119.91      119.34     23.14 o 
  -4  -9   4      104.90      118.52     22.44 o 
  -3  -9   4        5.69        5.99     11.50 o 
  -2  -9   4      292.70      260.36     29.11 o 
  -1  -9   4        4.09       12.42     11.44 o 
   0  -9   4      116.56      113.88     19.12 o 
   1  -9   4       68.48       71.87     13.84 o 
   2  -9   4       27.56       22.60      9.98 o 
   3  -9   4        0.05       -2.73      9.21 o 
   4  -9   4       32.02       36.75     15.66 o 
   5  -9   4       53.67       32.94     14.66 o 
 -10  -8   4        6.48        6.06     14.47 o 
  -9  -8   4      146.28      142.46     27.86 o 
  -8  -8   4       27.98       43.29     18.43 o 
  -7  -8   4       20.79       12.44     11.79 o 
  -6  -8   4      145.86      153.87     25.21 o 
  -5  -8   4      127.61      155.18     24.38 o 
  -4  -8   4        5.40        3.99      9.67 o 
  -3  -8   4      128.00      126.86     20.57 o 
  -2  -8   4       78.38       81.59     17.30 o 
  -1  -8   4      232.63      257.55     26.51 o 
   0  -8   4       21.91       19.16      9.40 o 
   1  -8   4      111.42      115.05     15.58 o 
   2  -8   4       50.69       46.73     11.74 o 
   3  -8   4       90.90       89.16     14.81 o 
   4  -8   4      217.29      222.42     20.05 o 
   5  -8   4        4.45       11.44     12.03 o 
   6  -8   4      108.55      107.65     14.57 o 
 -11  -7   4        5.34       31.26     16.58 o 
 -10  -7   4        5.32       -9.22     11.44 o 
  -9  -7   4       52.65       30.17     15.99 o 
  -7  -7   4      156.88      149.95     25.08 o 
  -6  -7   4        0.98       -6.71      9.00 o 
  -5  -7   4      842.23      762.03     40.87 o 
  -4  -7   4       63.53       82.68     17.62 o 
  -3  -7   4        8.89       19.41     10.98 o 
  -2  -7   4        0.73        6.14      8.26 o 
  -1  -7   4      333.25      325.66     25.00 o 
   0  -7   4      134.06      139.08     15.47 o 
   1  -7   4       96.95      102.62     13.77 o 
   2  -7   4      217.95      247.63     18.80 o 
   3  -7   4     2125.23     2162.08     48.00 o 
   4  -7   4      529.65      556.09     33.42 o 
   5  -7   4      437.37      420.03     30.65 o 
   6  -7   4       81.74       72.32     12.49 o 
   7  -7   4       53.10       89.59     13.66 o 
   8  -7   4        7.19       11.66     12.83 o 
 -11  -6   4        1.41        8.85     16.36 o 
 -10  -6   4        6.44       -2.05     10.02 o 
  -9  -6   4       12.79       10.76     11.37 o 
  -8  -6   4       82.26       90.56     20.50 o 
  -7  -6   4       15.76        5.01     11.18 o 
  -6  -6   4      111.73      103.42     19.85 o 
  -5  -6   4      345.42      316.24     25.93 o 
  -4  -6   4      449.29      434.17     29.61 o 
  -3  -6   4       54.06       61.17     14.36 o 
  -2  -6   4       57.74       64.86     14.66 o 
  -1  -6   4       40.55       40.64     10.04 o 
   0  -6   4     1946.71     2012.93     43.27 o 
   1  -6   4       43.20       59.37     10.33 o 
   2  -6   4       37.12       52.38     17.22 o 
   3  -6   4      434.46      450.01     27.32 o 
   4  -6   4      618.70      658.28     34.36 o 
   5  -6   4      162.40      161.90     14.02 o 
   6  -6   4      531.01      528.85     22.01 o 
   7  -6   4      572.69      565.21     23.75 o 
   8  -6   4       69.59       81.51     13.14 o 
   9  -6   4       10.70       13.35     13.42 o 
  10  -6   4       32.95       22.66     15.69 o 
  11  -6   4        4.94       21.83     17.45 o 
 -12  -5   4       28.58       41.96     20.70 o 
 -11  -5   4      139.92      160.21     30.37 o 
 -10  -5   4       13.56       12.70     15.03 o 
  -9  -5   4       26.79        4.62     11.85 o 
  -8  -5   4       75.88       83.59     18.39 o 
  -7  -5   4        0.14       -1.72      9.41 o 
  -6  -5   4      444.87      438.27     30.43 o 
  -5  -5   4       42.39       26.14     11.72 o 
  -4  -5   4       21.24       18.28      9.72 o 
  -3  -5   4       70.29       92.50     15.90 o 
  -2  -5   4      124.70      170.87     19.54 o 
  -1  -5   4       36.16       43.29     16.14 o 
   0  -5   4      256.76      248.83     15.71 o 
   1  -5   4      313.31      328.63     16.33 o 
   2  -5   4      736.05      885.79     35.03 o 
   3  -5   4      190.93      226.90     19.06 o 
   4  -5   4      797.81      870.15     37.32 o 
   5  -5   4       10.47       15.70      6.45 o 
   6  -5   4        0.38        5.72      6.61 o 
   7  -5   4       28.46       16.56      8.03 o 
   8  -5   4      103.49      108.60     14.13 o 
   9  -5   4        8.74       16.63     13.91 o 
  10  -5   4       82.25       76.47     19.19 o 
  11  -5   4        3.02        6.47     14.49 o 
  12  -5   4      205.10      188.99     32.59 o 
 -12  -4   4        0.86       18.71     19.02 o 
 -11  -4   4      137.09      111.59     26.71 o 
 -10  -4   4        2.03        4.14     12.22 o 
  -9  -4   4       47.61       53.88     16.75 o 
  -8  -4   4      101.57       73.29     18.45 o 
  -7  -4   4     1090.77     1026.03     46.32 o 
  -6  -4   4       28.23       17.67     11.18 o 
  -5  -4   4      161.98      150.00     20.00 o 
  -4  -4   4      110.26      137.43     18.65 o 
  -3  -4   4      227.34      202.09     20.04 o 
  -2  -4   4       12.35        4.01      7.65 o 
  -1  -4   4       17.87       37.21      7.95 o 
   0  -4   4      140.86      141.45     15.05 o 
   1  -4   4      392.85      401.29     17.29 o 
   2  -4   4      398.26      485.94     25.51 o 
   3  -4   4      116.03      124.40     16.23 o 
   4  -4   4      438.24      423.89     24.97 o 
   5  -4   4     1340.83     1351.03     29.60 o 
   6  -4   4        0.29        3.25      5.92 o 
   7  -4   4      239.94      236.60     26.70 o 
   8  -4   4      183.55      189.09     16.02 o 
   9  -4   4      105.76      139.97     25.39 o 
  10  -4   4      126.52      120.34     15.98 o 
  11  -4   4       38.80       37.69     18.52 o 
  12  -4   4       21.94       11.68     15.88 o 
  13  -4   4       28.89       37.99     24.40 o 
 -12  -3   4        9.96       -6.08     16.56 o 
 -11  -3   4      220.31      208.97     32.79 o 
 -10  -3   4       50.96       69.52     20.00 o 
  -9  -3   4       34.13       38.74     15.53 o 
  -8  -3   4        4.31       -9.15      9.15 o 
  -7  -3   4      391.59      428.51     30.39 o 
  -6  -3   4      248.11      241.26     23.57 o 
  -5  -3   4        2.18        1.05      6.75 o 
  -4  -3   4      342.64      329.21     22.42 o 
  -3  -3   4     1104.84     1074.68     37.45 o 
  -2  -3   4      501.85      517.57     25.47 o 
  -1  -3   4     1565.24     1642.08     61.08 o 
   0  -3   4     1067.10     1156.70     39.39 o 
   2  -3   4      796.74      944.53     33.22 o 
   3  -3   4     1878.49     2004.70     51.85 o 
   4  -3   4     1197.51     1336.47     26.01 o 
   5  -3   4      156.05      171.02     11.66 o 
   6  -3   4      113.77      113.39     10.98 o 
   7  -3   4       11.05       22.99      9.27 o 
   8  -3   4      129.85      114.52     13.23 o 
   9  -3   4      366.61      327.85     45.70 o 
  10  -3   4      197.75      188.82     17.91 o 
  11  -3   4       68.15       45.03     17.12 o 
  12  -3   4       39.18       49.24     19.02 o 
  13  -3   4      113.06      136.71     28.54 o 
 -12  -2   4       21.21       19.28     19.00 o 
 -11  -2   4      177.22      186.01     29.82 o 
 -10  -2   4       34.80       25.97     15.05 o 
  -9  -2   4      111.59       90.61     20.61 o 
  -8  -2   4      320.42      328.81     27.65 o 
  -7  -2   4      104.14      112.70     19.52 o 
  -6  -2   4      479.94      466.44     28.13 o 
  -5  -2   4      354.04      333.72     22.53 o 
  -4  -2   4      231.44      235.90     18.17 o 
  -3  -2   4      486.81      518.09     24.66 o 
  -2  -2   4     6340.70     7042.76    111.89 o 
  -1  -2   4      113.03      156.89     11.29 o 
   0  -2   4      930.64      921.36     22.15 o 
   1  -2   4      776.17      700.74     26.34 o 
   2  -2   4     1100.66     1131.17     34.81 o 
   3  -2   4      275.72      320.10     11.08 o 
   4  -2   4     1570.05     1706.52     31.63 o 
   5  -2   4      152.85      148.12     10.35 o 
   6  -2   4       24.96       22.16      6.38 o 
   7  -2   4      349.86      369.87     34.44 o 
   8  -2   4      184.21      169.80     16.39 o 
   9  -2   4       12.60       15.77      8.70 o 
  10  -2   4      210.86      199.28     37.15 o 
  11  -2   4       36.95       38.43     13.63 o 
  12  -2   4       19.26       29.39     15.03 o 
  13  -2   4      273.39      282.91     36.08 o 
 -13  -1   4        0.04       16.71     19.83 o 
 -12  -1   4       42.49       43.21     14.57 o 
 -11  -1   4        0.01       20.64     11.92 o 
 -10  -1   4       89.03      101.06     15.76 o 
  -9  -1   4        5.58       10.34      9.40 o 
  -8  -1   4      342.54      339.22     20.03 o 
  -7  -1   4      271.31      295.42     17.81 o 
  -6  -1   4      524.91      491.53     19.59 o 
  -5  -1   4      273.46      271.90     18.01 o 
  -4  -1   4      529.04      540.96     19.60 o 
  -3  -1   4     1098.67     1080.58     18.12 o 
  -2  -1   4       73.91       74.94      6.04 o 
  -1  -1   4     4484.16     5074.67     47.24 o 
   0  -1   4     3104.66     3354.93     35.12 o 
   1  -1   4      436.90      493.79     13.96 o 
   2  -1   4     1292.24     1350.09     23.91 o 
   3  -1   4     3772.41     4229.91     41.71 o 
   4  -1   4      232.82      250.74      8.34 o 
   5  -1   4      148.36      145.50      7.54 o 
   6  -1   4     1436.66     1379.30     28.45 o 
   7  -1   4      989.27      981.23     26.03 o 
   8  -1   4      420.32      416.83     19.15 o 
   9  -1   4      310.71      295.55     19.34 o 
  10  -1   4        9.84       -5.67      8.34 o 
  11  -1   4        2.03        6.83      9.81 o 
  12  -1   4      209.88      243.53     22.53 o 
  13  -1   4       50.05       88.56     25.01 o 
 -13   0   4       95.69       84.29     26.19 o 
 -12   0   4       11.28        6.47     14.83 o 
 -11   0   4        7.10       16.96     11.42 o 
 -10   0   4        1.71        7.75      9.76 o 
  -9   0   4      190.18      187.80     28.17 o 
  -8   0   4       24.49       15.10      9.33 o 
  -7   0   4        2.56        4.57      7.03 o 
  -6   0   4        4.08        7.61      5.83 o 
  -5   0   4      881.52      900.31     21.57 o 
  -4   0   4        1.28        1.36      3.92 o 
  -3   0   4     2293.94     2455.86     28.11 o 
  -2   0   4     6110.47     6426.83     94.21 o 
  -1   0   4      704.88      724.07     15.91 o 
   0   0   4     1292.56     1381.50     14.59 o 
   1   0   4      476.06      488.31     12.88 o 
   2   0   4      724.93      747.99     16.26 o 
   3   0   4     1131.36     1095.95     14.50 o 
   4   0   4       66.26       68.89      5.60 o 
   5   0   4       65.50       54.99      5.62 o 
   6   0   4        4.67       12.76      4.20 o 
   7   0   4     1241.64     1181.91     52.31 o 
   8   0   4       29.95       37.14      9.11 o 
   9   0   4       28.16       13.35      8.90 o 
  10   0   4      615.56      573.70     69.65 o 
  11   0   4       21.42       16.34     10.94 o 
  12   0   4        0.24        2.08     10.18 o 
  13   0   4       43.98       67.23     21.07 o 
 -13   1   4       48.43       50.94     23.16 o 
 -12   1   4       13.68       12.59     14.99 o 
 -11   1   4       28.58       45.23     19.51 o 
 -10   1   4      121.10      115.15     15.81 o 
  -9   1   4       80.16       85.21     13.68 o 
  -8   1   4      232.24      228.22     19.49 o 
  -7   1   4        7.69        7.47      6.98 o 
  -6   1   4      188.17      183.78      9.29 o 
  -5   1   4      692.78      685.15     15.12 o 
  -4   1   4       14.35       20.32      4.67 o 
  -3   1   4     1543.74     1500.74     20.43 o 
  -2   1   4     4195.76     4729.31     40.64 o 
  -1   1   4       93.49       91.31      7.25 o 
   0   1   4      332.13      322.75      6.56 o 
   1   1   4      319.41      332.33     10.39 o 
   2   1   4      186.99      194.74      8.66 o 
   3   1   4     3103.76     3090.23     37.89 o 
   4   1   4     1685.23     1641.00     38.82 o 
   5   1   4       19.60       14.46      5.58 o 
   6   1   4      632.85      612.20     21.71 o 
   7   1   4       46.90       51.03      8.99 o 
   8   1   4      124.11      156.74     14.16 o 
   9   1   4      738.26      765.19     27.82 o 
  10   1   4       30.39       30.53     10.31 o 
  11   1   4      142.76      149.54     24.86 o 
  12   1   4       66.30      111.44     23.38 o 
  13   1   4       37.42       41.83     18.37 o 
  14   1   4       20.02       18.30     17.08 o 
 -12   2   4       14.79        7.54     18.54 o 
 -11   2   4      117.28      131.69     17.68 o 
 -10   2   4       57.16       61.65     12.96 o 
  -9   2   4        1.04       -7.47      7.47 o 
  -8   2   4      185.35      169.48     15.47 o 
  -7   2   4      299.66      314.59     17.18 o 
  -6   2   4        7.95       22.31      7.31 o 
  -5   2   4      246.42      212.17     17.34 o 
  -4   2   4      987.71      938.97     16.68 o 
  -3   2   4      185.58      212.64      8.35 o 
  -2   2   4      409.47      436.55     10.05 o 
  -1   2   4      720.56      715.82     11.73 o 
   0   2   4     1298.72     1319.77     16.43 o 
   1   2   4     4891.33     5086.26     51.11 o 
   2   2   4     2111.86     2100.38     28.29 o 
   3   2   4     1069.39     1161.32     21.01 o 
   4   2   4      841.57      859.31     30.76 o 
   5   2   4        9.69        7.36      5.29 o 
   6   2   4      643.25      609.02     21.89 o 
   7   2   4     3834.71     3855.62     50.02 o 
   8   2   4      827.95      840.96     39.74 o 
   9   2   4       37.92       40.70     15.42 o 
  10   2   4        0.03        6.38     10.50 o 
  11   2   4       30.24       54.79     16.86 o 
  12   2   4        2.87      -11.26     11.26 o 
  13   2   4       23.62       22.77     17.86 o 
  14   2   4       24.40       26.36     16.49 o 
 -12   3   4       72.09       61.20     25.36 o 
 -11   3   4      326.14      356.37     36.32 o 
 -10   3   4        0.51       12.07     14.51 o 
  -9   3   4      165.41      164.97     16.40 o 
  -8   3   4       37.71       31.74      9.22 o 
  -7   3   4        0.95       -4.37      6.10 o 
  -6   3   4      786.58      753.29     24.60 o 
  -5   3   4      137.30      157.99      8.72 o 
  -4   3   4      796.60      818.01     15.69 o 
  -3   3   4      609.62      675.43     13.35 o 
  -2   3   4      223.10      244.43      7.60 o 
  -1   3   4      147.94      133.50     15.29 o 
   0   3   4       41.52       32.33      7.97 o 
   1   3   4     2306.13     2231.87     28.01 o 
   2   3   4      137.98      169.68     16.34 o 
   3   3   4     1782.62     1733.74     26.70 o 
   4   3   4      211.50      184.76     10.42 o 
   5   3   4      207.26      229.32     11.35 o 
   6   3   4     1118.38     1012.37     22.48 o 
   7   3   4        6.23        6.46      5.67 o 
   8   3   4      719.82      768.80     37.78 o 
   9   3   4      580.57      542.32     34.66 o 
  10   3   4       50.98       36.77     15.05 o 
  11   3   4        0.41        5.32     10.59 o 
  12   3   4       40.08       49.30     15.69 o 
  13   3   4       66.72       53.27     18.21 o 
 -12   4   4        3.78      -17.25     17.25 o 
 -11   4   4      104.89       63.38     21.66 o 
 -10   4   4       28.73       55.86     16.67 o 
  -9   4   4      264.46      236.62     28.28 o 
  -8   4   4      343.29      339.56     29.32 o 
  -7   4   4      103.12      125.42     22.57 o 
  -6   4   4      138.58      131.08     11.66 o 
  -5   4   4     1160.63     1063.22     19.15 o 
  -4   4   4       43.72       50.14      5.62 o 
  -3   4   4      272.33      257.88      8.59 o 
  -2   4   4      798.14      872.49     27.83 o 
  -1   4   4       19.66       28.60      8.71 o 
   0   4   4       69.71       98.15     11.29 o 
   1   4   4     3905.97     3933.52     42.06 o 
   2   4   4      471.99      456.99     12.67 o 
   3   4   4      175.68      225.62     10.62 o 
   4   4   4     3448.00     3509.66     45.08 o 
   5   4   4       18.79       18.27      5.50 o 
   6   4   4        0.79       -3.91      4.30 o 
   7   4   4      771.70      701.44     19.93 o 
   8   4   4       83.60       95.40     18.58 o 
   9   4   4       18.02       12.16     12.20 o 
  10   4   4       30.73       25.86     13.68 o 
  11   4   4        0.13       15.73     11.87 o 
  12   4   4      153.52      127.49     23.68 o 
  13   4   4       28.50       28.76     16.47 o 
 -11   5   4        4.79       10.59     16.93 o 
 -10   5   4       77.00       47.62     17.89 o 
  -9   5   4       12.31        1.50     12.55 o 
  -8   5   4       15.14        7.21     11.81 o 
  -7   5   4     1033.96     1005.88     43.75 o 
  -6   5   4        4.18        6.45      9.08 o 
  -5   5   4      113.83      108.67     10.90 o 
  -4   5   4      241.57      246.30     13.23 o 
  -3   5   4      673.73      627.43     12.91 o 
  -2   5   4     1288.57     1249.97     34.84 o 
  -1   5   4      986.58      997.62     30.98 o 
   0   5   4        0.23       10.17      6.95 o 
   1   5   4      320.94      353.13     18.93 o 
   2   5   4      183.97      181.41     10.79 o 
   3   5   4     6070.82     5934.06     64.30 o 
   4   5   4      354.24      345.35     13.37 o 
   5   5   4     1296.61     1131.31     24.73 o 
   6   5   4        9.43       12.58      5.61 o 
   7   5   4        5.00        9.93      6.80 o 
   8   5   4       80.97       87.38     17.49 o 
   9   5   4       33.64       49.30     14.99 o 
  10   5   4      104.07      124.20     22.92 o 
  11   5   4        3.88       20.74     12.20 o 
  12   5   4        6.11        6.86     12.18 o 
  13   5   4       13.92       17.15     13.86 o 
 -11   6   4       58.94       43.70     23.57 o 
 -10   6   4       98.43       83.75     21.09 o 
  -9   6   4       49.33       65.01     18.32 o 
  -8   6   4      104.76      100.96     20.20 o 
  -7   6   4       16.97       18.47     12.24 o 
  -6   6   4      544.78      470.68     30.91 o 
  -5   6   4      652.01      616.25     29.55 o 
  -4   6   4       49.89       47.74      8.29 o 
  -3   6   4        1.27        6.99      7.45 o 
  -2   6   4      134.06      111.17     14.16 o 
  -1   6   4      329.42      340.38     20.24 o 
   0   6   4      162.78      170.87     16.10 o 
   1   6   4     1797.31     1599.50     42.48 o 
   2   6   4      169.07      184.04     21.57 o 
   3   6   4      127.07      150.54      9.83 o 
   4   6   4     1728.38     1601.81     42.84 o 
   5   6   4      313.09      283.64     13.36 o 
   6   6   4      151.00      155.54     22.07 o 
   7   6   4      849.55      809.87     37.25 o 
   8   6   4       12.60       18.06      7.58 o 
   9   6   4        0.89       -4.79      8.80 o 
  10   6   4       73.16       85.27     19.63 o 
  11   6   4        3.27       13.46     13.33 o 
  12   6   4        4.09       20.67     14.20 o 
  13   6   4       78.08      147.19     29.76 o 
 -10   7   4      141.37      140.56     27.86 o 
  -9   7   4       20.96       11.76     13.96 o 
  -8   7   4       23.85       16.88     13.59 o 
  -7   7   4       68.86       58.43     16.84 o 
  -6   7   4        4.04       -2.09     10.02 o 
  -5   7   4      182.16      207.36     23.79 o 
  -4   7   4      209.29      221.07     15.28 o 
  -3   7   4        5.28        8.58      8.50 o 
  -2   7   4        3.60        5.80      7.86 o 
  -1   7   4      154.04      147.84     16.49 o 
   0   7   4      385.69      380.06     22.50 o 
   1   7   4        2.80        9.85      7.80 o 
   2   7   4     2164.33     1893.33     48.87 o 
   3   7   4        2.80       -3.98      3.98 o 
   4   7   4       76.91       76.04      8.82 o 
   5   7   4      338.59      305.65     14.29 o 
   6   7   4      626.15      623.31     20.99 o 
   7   7   4      831.41      777.59     24.53 o 
   8   7   4        3.35        3.03      6.65 o 
   9   7   4       12.23        4.84     10.91 o 
  10   7   4       33.07       42.42     14.81 o 
  11   7   4        0.33        7.67     12.92 o 
  12   7   4      166.24      184.68     29.28 o 
  13   7   4       57.47       93.48     27.21 o 
 -10   8   4        1.65       17.21     19.98 o 
  -9   8   4        1.45       -1.26     13.57 o 
  -8   8   4      173.89      190.15     27.19 o 
  -7   8   4       24.10       24.75     15.29 o 
  -6   8   4       21.79       15.58     12.57 o 
  -5   8   4      161.24      154.24     22.59 o 
  -4   8   4       42.29       48.34      9.88 o 
  -3   8   4      293.29      274.89     23.49 o 
  -2   8   4      548.44      520.18     27.80 o 
  -1   8   4      326.37      288.95     21.28 o 
   0   8   4      374.09      334.48     21.89 o 
   1   8   4      454.65      421.30     23.64 o 
   2   8   4      154.00      176.73     18.76 o 
   3   8   4       16.35       16.40      8.98 o 
   4   8   4      717.27      664.75     20.48 o 
   5   8   4      447.52      406.86     17.09 o 
   6   8   4       58.72       68.74     15.11 o 
   7   8   4      298.06      320.35     17.25 o 
   8   8   4      141.71      120.34     13.62 o 
   9   8   4       14.12       22.40     13.57 o 
  10   8   4       58.81      109.23     20.28 o 
  11   8   4       30.24       48.84     15.88 o 
  12   8   4       38.33       53.01     19.56 o 
  13   8   4       16.91       -1.29     18.06 o 
  -9   9   4        9.03       -2.51     17.91 o 
  -8   9   4      221.95      227.01     31.50 o 
  -7   9   4       27.89       29.48     15.21 o 
  -6   9   4        3.30       14.86     12.29 o 
  -5   9   4       78.90       92.46     20.30 o 
  -4   9   4        2.27       -3.48      6.91 o 
  -3   9   4      474.15      505.63     29.89 o 
  -2   9   4      194.06      151.39     19.43 o 
  -1   9   4      982.96      897.43     37.67 o 
   0   9   4        9.49        9.83      9.72 o 
   1   9   4       77.70      103.35     16.45 o 
   2   9   4      269.47      283.81     23.46 o 
   3   9   4      150.95      156.44     19.22 o 
   4   9   4      575.34      533.28     28.95 o 
   5   9   4       31.74       31.24     11.46 o 
   6   9   4      130.58      160.39     19.96 o 
   7   9   4       51.29       40.08      9.44 o 
   8   9   4       17.00       28.16      9.52 o 
   9   9   4        5.12       -3.97     10.35 o 
  10   9   4        1.85       -3.73     11.83 o 
  11   9   4      104.79      105.18     21.55 o 
  12   9   4       16.09       27.41     16.08 o 
  -8  10   4       74.24       88.63     25.64 o 
  -7  10   4       16.70       23.94     17.52 o 
  -6  10   4      131.85      113.59     22.20 o 
  -5  10   4        0.08        9.39     11.50 o 
  -4  10   4        1.69       -9.24      9.24 o 
  -3  10   4       32.40       19.00     12.13 o 
  -2  10   4      646.00      611.20     33.51 o 
  -1  10   4       80.73       92.55     16.95 o 
   0  10   4       28.58       19.52     10.54 o 
   1  10   4      158.06      137.67     20.02 o 
   2  10   4        0.74       10.24      9.17 o 
   3  10   4      141.50      112.22     19.13 o 
   4  10   4        1.13        0.15      8.98 o 
   5  10   4       50.77       43.72     14.07 o 
   6  10   4        1.51        3.33     10.94 o 
   7  10   4       28.42       47.08     13.51 o 
   8  10   4       61.68       59.69     16.43 o 
  10  10   4      125.09      127.49     23.53 o 
  11  10   4       67.48       76.32     21.05 o 
  12  10   4        0.94       17.45     19.43 o 
  -7  11   4        2.91        6.38     17.62 o 
  -6  11   4      232.88      226.07     31.68 o 
  -5  11   4        4.64       14.18     11.46 o 
  -3  11   4       64.43       47.80     16.08 o 
  -2  11   4       35.99       34.86     14.29 o 
  -1  11   4        0.01       -6.14      9.11 o 
   0  11   4        2.54        9.87     10.70 o 
   1  11   4      210.33      201.24     23.99 o 
   2  11   4       62.79       63.05     15.84 o 
   3  11   4       10.68       13.07     11.42 o 
   4  11   4        2.45       19.00     11.37 o 
   5  11   4        2.31       -1.18     10.96 o 
   6  11   4      468.38      426.13     30.43 o 
   7  11   4       63.66       88.17     18.95 o 
   8  11   4      169.13      163.31     24.33 o 
  -5  12   4       87.05       92.42     24.49 o 
  -3  12   4        3.35       -5.05     12.40 o 
  -2  12   4       87.54       74.01     19.72 o 
  -1  12   4       12.05       12.72     13.14 o 
   0  12   4        2.41       -9.00      9.00 o 
   1  12   4      752.34      776.73     41.11 o 
   2  12   4       41.26       49.17     14.79 o 
   3  12   4       17.25       29.21     14.66 o 
   4  12   4       60.86       72.13     17.41 o 
   5  12   4        2.42        6.80     11.42 o 
   6  12   4       66.90      105.31     21.57 o 
   7  12   4      119.58      120.39     21.92 o 
   8  12   4       41.49        0.15     13.64 o 
   9  12   4       14.53       33.64     17.30 o 
  -3  13   4        0.30        1.15     13.01 o 
  -2  13   4      120.96      107.82     21.13 o 
  -1  13   4        6.30        1.63     10.50 o 
   0  13   4        4.72       -7.34     11.55 o 
   1  13   4       55.04       70.76     16.60 o 
   2  13   4       22.09       -0.50      9.24 o 
   3  13   4      133.81      115.66     22.79 o 
   4  13   4        2.60        2.05     13.31 o 
   5  13   4       63.96       97.49     20.83 o 
   6  13   4        3.39        8.98     15.53 o 
   7  13   4       34.12       24.49     17.36 o 
   8  13   4       13.39        5.99     20.04 o 
   9  13   4        0.67       -9.43     17.08 o 
  -2  14   4       55.65       52.53     22.09 o 
  -1  14   4       17.41       -9.41     17.76 o 
   0  14   4        0.07      -16.30     16.30 o 
   1  14   4        3.80      -11.57     15.47 o 
   2  14   4       90.73      108.28     23.70 o 
   3  14   4       25.52       36.34     17.82 o 
   4  14   4       46.18       38.65     18.43 o 
  -5 -12   5        0.01      -15.82     19.30 o 
  -3 -12   5       53.57       80.19     22.94 o 
  -2 -12   5       22.07       20.02     17.49 o 
  -1 -12   5      106.12      125.14     27.73 o 
   0 -12   5       44.37       49.00     20.94 o 
   1 -12   5        3.70        5.29     17.28 o 
   2 -12   5        0.06       15.97     17.17 o 
   3 -12   5       17.49       28.91     19.00 o 
  -7 -11   5        2.36       21.84     14.17 o 
  -6 -11   5        0.18       10.39     12.13 o 
  -5 -11   5       22.02       21.33     17.41 o 
  -4 -11   5       19.69       34.94     17.52 o 
  -3 -11   5      128.38      164.98     27.45 o 
  -2 -11   5      121.28      201.24     30.24 o 
  -1 -11   5       33.43       53.83     18.32 o 
   3 -11   5        0.50        6.97     12.96 o 
   4 -11   5        1.88       -1.68     11.81 o 
  -8 -10   5       11.97      -16.97     16.97 o 
  -7 -10   5      252.46      227.07     33.29 o 
  -6 -10   5      138.94      162.94     27.76 o 
  -5 -10   5        3.46       19.22     13.81 o 
  -4 -10   5       68.21       93.31     22.05 o 
  -3 -10   5       11.68       19.61     13.79 o 
  -2 -10   5       24.96       15.90     14.57 o 
  -1 -10   5      331.19      274.57     32.09 o 
   0 -10   5      238.22      267.62     31.20 o 
   1 -10   5       41.07       69.32     14.90 o 
   2 -10   5      108.25      116.81     17.39 o 
  -9  -9   5        2.22       18.17     16.49 o 
  -8  -9   5        1.13       -4.07     13.62 o 
  -7  -9   5        2.98       11.87     12.55 o 
  -6  -9   5      171.68      164.55     27.56 o 
  -5  -9   5       39.57       48.47     16.80 o 
  -4  -9   5       33.38       42.64     15.53 o 
  -3  -9   5      189.28      179.65     25.90 o 
  -2  -9   5       97.42       78.65     19.63 o 
  -1  -9   5      282.63      299.51     31.76 o 
   0  -9   5       76.39       83.72     15.38 o 
   1  -9   5       59.95       42.40     13.04 o 
   2  -9   5       25.66       18.74     10.14 o 
   3  -9   5        0.14        4.55     10.05 o 
   4  -9   5       17.96       35.09     17.92 o 
   5  -9   5       18.19       48.39     17.10 o 
  -9  -8   5       44.24       68.08     19.02 o 
  -8  -8   5       20.23       29.17     14.92 o 
  -7  -8   5      193.43      190.71     27.78 o 
  -6  -8   5       26.90       25.08     13.29 o 
  -5  -8   5       39.02       22.33     13.51 o 
  -4  -8   5        4.30        3.33     10.59 o 
  -3  -8   5        0.52        6.47     10.39 o 
  -2  -8   5       27.38       33.44     14.29 o 
  -1  -8   5       37.48       53.96     15.84 o 
   0  -8   5       17.00        9.45      8.93 o 
   1  -8   5        0.15       -4.60      7.50 o 
   2  -8   5      610.72      593.79     32.61 o 
   3  -8   5      336.50      313.91     23.11 o 
   4  -8   5        0.01       12.15     10.73 o 
   5  -8   5      143.08      167.77     25.42 o 
   6  -8   5       12.26       29.26     15.18 o 
   7  -8   5       19.84       23.16     16.49 o 
 -10  -7   5        2.24       14.07     16.21 o 
  -9  -7   5      216.63      197.47     30.59 o 
  -8  -7   5       53.79       43.83     16.17 o 
  -6  -7   5      231.13      223.37     28.26 o 
  -5  -7   5      310.07      279.62     29.11 o 
  -4  -7   5       45.38       70.28     16.36 o 
  -3  -7   5       11.85       10.87     11.05 o 
  -2  -7   5        2.55        9.00      9.50 o 
  -1  -7   5       45.55       35.70     10.78 o 
   0  -7   5      631.33      616.90     26.24 o 
   1  -7   5       39.14       36.58     10.29 o 
   2  -7   5      137.06      120.12     15.38 o 
   3  -7   5      464.23      525.18     30.61 o 
   4  -7   5      283.35      290.58     28.30 o 
   5  -7   5      603.89      564.54     36.12 o 
   6  -7   5      459.96      434.80     32.35 o 
   7  -7   5        7.41       25.01     14.25 o 
   8  -7   5      110.17      145.64     26.40 o 
   9  -7   5       66.24       56.32     19.54 o 
 -11  -6   5        9.46       16.97     18.71 o 
 -10  -6   5       81.66       66.23     21.09 o 
  -9  -6   5        1.13       -9.76      9.76 o 
  -8  -6   5        0.22       -5.75     10.76 o 
  -7  -6   5      199.35      222.48     28.13 o 
  -6  -6   5       12.04       22.22     12.16 o 
  -5  -6   5      196.44      154.85     22.64 o 
  -4  -6   5       10.50       12.51     10.83 o 
  -3  -6   5        0.62       -6.03      8.15 o 
  -2  -6   5       18.47       19.93     11.61 o 
  -1  -6   5      684.98      719.99     27.14 o 
   0  -6   5     1081.58     1088.04     32.94 o 
   1  -6   5      207.07      183.90     16.76 o 
   2  -6   5     1054.69     1031.42     32.30 o 
   3  -6   5        2.03       -0.76      9.22 o 
   4  -6   5       40.63       48.34     14.44 o 
   5  -6   5      292.81      299.96     18.27 o 
   6  -6   5      206.40      217.49     26.01 o 
   7  -6   5       97.14       89.41     20.17 o 
   8  -6   5        1.02       -4.97     11.90 o 
   9  -6   5       25.06       32.13     16.08 o 
  10  -6   5       24.09       35.10     17.36 o 
  11  -6   5       36.25       22.83     18.32 o 
 -11  -5   5        4.09        0.22     16.71 o 
 -10  -5   5        4.73        3.40     13.64 o 
  -9  -5   5      189.71      169.95     28.67 o 
  -8  -5   5       81.96      115.44     23.09 o 
  -7  -5   5      260.35      179.17     24.84 o 
  -6  -5   5        0.02        4.71      8.89 o 
  -5  -5   5        1.60        4.23      9.50 o 
  -4  -5   5      454.56      454.17     29.32 o 
  -3  -5   5      109.86      108.19     18.10 o 
  -2  -5   5      355.53      352.74     25.08 o 
  -1  -5   5        0.15       -3.93      6.09 o 
   0  -5   5     2536.08     2700.44     51.20 o 
   1  -5   5     1582.43     1644.02     38.51 o 
   2  -5   5       10.63        2.66      7.43 o 
   3  -5   5      907.74      951.37     39.74 o 
   4  -5   5       29.96       36.67     12.35 o 
   5  -5   5       96.84      105.20     11.50 o 
   6  -5   5      180.48      165.83     15.75 o 
   7  -5   5        0.98        6.06     10.61 o 
   8  -5   5       20.85       26.01     14.10 o 
   9  -5   5        8.74       -0.13     11.59 o 
  10  -5   5        7.14        4.25     12.96 o 
  11  -5   5       48.83       56.38     20.20 o 
  12  -5   5      140.03      169.17     31.13 o 
 -11  -4   5       18.43       46.73     19.67 o 
 -10  -4   5      188.35      197.53     30.85 o 
  -9  -4   5        0.61        9.80     12.57 o 
  -8  -4   5       82.34       99.58     21.66 o 
  -7  -4   5       25.09       14.90     11.50 o 
  -6  -4   5      103.57       89.87     18.54 o 
  -5  -4   5       11.96        1.85      8.39 o 
  -4  -4   5     1230.60     1144.72     43.99 o 
  -3  -4   5      340.92      326.55     23.72 o 
  -2  -4   5      113.39      129.10     17.71 o 
  -1  -4   5      390.93      402.21     18.09 o 
   0  -4   5      124.98      154.38     13.96 o 
   1  -4   5        9.18        9.85      6.88 o 
   2  -4   5     1890.43     2077.55     56.53 o 
   3  -4   5      602.41      634.95     31.07 o 
   4  -4   5      478.83      566.17     30.17 o 
   5  -4   5       21.97       31.56     11.84 o 
   6  -4   5        3.31        4.92      5.90 o 
   7  -4   5       64.08       63.10     10.67 o 
   8  -4   5      593.04      532.58     35.12 o 
   9  -4   5      418.75      412.67     32.70 o 
  10  -4   5        0.43       18.08     14.34 o 
  11  -4   5       62.89       47.04     18.98 o 
  12  -4   5       17.04       -6.97     14.64 o 
 -12  -3   5       31.06       27.47     20.74 o 
 -11  -3   5       89.70       92.11     24.18 o 
 -10  -3   5       86.46       58.15     18.78 o 
  -9  -3   5        2.19        9.50     12.53 o 
  -8  -3   5       56.75       58.71     17.56 o 
  -7  -3   5      119.04      160.78     23.94 o 
  -6  -3   5      312.94      323.28     25.90 o 
  -5  -3   5       59.15       77.93     16.21 o 
  -4  -3   5       66.50       71.33     14.49 o 
  -3  -3   5       23.33       22.61      8.95 o 
  -2  -3   5      174.79      234.09     20.72 o 
  -1  -3   5      377.52      408.51     35.27 o 
   0  -3   5     3040.14     3141.88     68.48 o 
   1  -3   5       19.49       29.73      8.23 o 
   2  -3   5     1731.13     1806.08     50.19 o 
   3  -3   5        0.05        0.92      7.19 o 
   4  -3   5      310.96      293.72     12.51 o 
   5  -3   5       66.10       65.99      8.52 o 
   6  -3   5       67.26       77.53      9.90 o 
   7  -3   5        8.25       16.26      7.51 o 
   8  -3   5      316.63      274.27     18.03 o 
   9  -3   5       32.09       15.38     12.74 o 
  10  -3   5      165.66      153.72     26.08 o 
  11  -3   5       14.45       46.88     18.19 o 
  12  -3   5      179.09      181.11     30.48 o 
  13  -3   5        2.22        3.33     19.61 o 
 -12  -2   5       11.36        3.12     16.97 o 
 -11  -2   5       18.15        4.20     14.75 o 
 -10  -2   5        0.14        2.35     12.66 o 
  -9  -2   5       57.38      102.42     21.20 o 
  -8  -2   5       35.53       20.44     12.33 o 
  -7  -2   5      256.34      323.32     27.12 o 
  -6  -2   5     2093.11     1943.63     59.56 o 
  -5  -2   5      126.45      138.58     18.39 o 
  -4  -2   5     1450.82     1428.35     46.67 o 
  -3  -2   5      935.98      941.02     35.51 o 
  -2  -2   5      456.88      502.91     25.14 o 
  -1  -2   5     3965.33     4250.04     46.32 o 
   0  -2   5       38.34       74.30     10.64 o 
   1  -2   5     1434.21     1444.77     27.89 o 
   2  -2   5        5.13        1.15      4.95 o 
   3  -2   5      216.33      222.81     10.64 o 
   4  -2   5      704.24      767.62     18.83 o 
   5  -2   5       36.24       66.31      7.96 o 
   6  -2   5     1238.19     1124.07     83.45 o 
   7  -2   5      140.63      158.81     13.12 o 
   8  -2   5       61.04       60.75     10.54 o 
   9  -2   5        1.36        2.41      7.94 o 
  10  -2   5       44.62       52.11     17.60 o 
  11  -2   5      214.31      195.40     29.02 o 
  12  -2   5      276.17      270.25     34.60 o 
  13  -2   5       12.09       -2.18     17.08 o 
 -12  -1   5       38.13       27.91     19.37 o 
 -11  -1   5       10.76       13.97     11.71 o 
 -10  -1   5       44.14       48.87     13.05 o 
  -9  -1   5       48.31       40.21     13.54 o 
  -8  -1   5        0.41        9.29      8.60 o 
  -7  -1   5       59.21       52.95     11.19 o 
  -6  -1   5     3156.38     3014.33     50.98 o 
  -5  -1   5        5.36        7.73      6.91 o 
  -4  -1   5      577.72      646.72     15.68 o 
  -3  -1   5     3810.36     3795.59     39.58 o 
  -2  -1   5     2326.71     2475.16     37.59 o 
  -1  -1   5     3542.73     3930.74     42.12 o 
   0  -1   5      493.61      507.64     13.30 o 
   1  -1   5        2.57        1.84      4.63 o 
   2  -1   5      379.36      393.56     14.40 o 
   3  -1   5       20.92       16.84      5.91 o 
   4  -1   5      460.40      431.88     10.78 o 
   5  -1   5      572.92      547.51     14.38 o 
   6  -1   5      974.09      933.72     17.56 o 
   7  -1   5       30.21       27.72      8.01 o 
   8  -1   5       85.75       67.86     11.12 o 
   9  -1   5      241.90      237.02     17.63 o 
  10  -1   5       55.15       61.88     12.88 o 
  11  -1   5      170.85      207.77     29.32 o 
  12  -1   5       98.43       84.62     21.05 o 
  13  -1   5        0.34      -13.01     13.01 o 
 -13   0   5        1.91       13.83     20.24 o 
 -12   0   5       37.25       51.15     14.62 o 
 -11   0   5       53.07       57.90     14.67 o 
 -10   0   5        9.90       12.03     10.70 o 
  -9   0   5       44.34       56.40     12.83 o 
  -8   0   5      175.55      171.79     16.72 o 
  -7   0   5      791.09      755.36     26.27 o 
  -6   0   5      262.35      249.57     19.20 o 
  -5   0   5       23.49       27.63      5.72 o 
  -4   0   5     1086.10     1019.20     19.21 o 
  -3   0   5      821.03      760.81     17.87 o 
  -2   0   5      281.67      244.30      9.31 o 
  -1   0   5      518.40      543.06     10.35 o 
   0   0   5     1431.23     1593.52     17.23 o 
   1   0   5       70.93       84.22      9.19 o 
   2   0   5       97.19       95.51      8.30 o 
   3   0   5       12.28       10.17      5.28 o 
   4   0   5      159.30      176.92     14.17 o 
   5   0   5      583.44      601.26     19.34 o 
   6   0   5      259.63      246.25      9.60 o 
   7   0   5       67.87       73.98     10.09 o 
   8   0   5      575.37      554.58     47.93 o 
   9   0   5      205.16      222.84     17.65 o 
  10   0   5      265.68      281.18     20.60 o 
  11   0   5       22.64       26.25     15.23 o 
  12   0   5        3.84        1.42     13.86 o 
  13   0   5        7.54      -14.47     14.47 o 
 -12   1   5       15.49       16.49     12.06 o 
 -11   1   5       62.06       64.50     14.73 o 
 -10   1   5        9.73       10.61      9.74 o 
  -9   1   5      439.99      420.18     22.81 o 
  -8   1   5        1.47        2.52      7.90 o 
  -7   1   5      827.56      802.52     26.52 o 
  -6   1   5      793.03      812.28     18.22 o 
  -5   1   5       55.39       56.19      6.79 o 
  -4   1   5     1076.02     1031.22     27.23 o 
  -3   1   5      259.70      257.18     13.45 o 
  -2   1   5        0.16       -1.64      3.36 o 
  -1   1   5      493.30      537.77     10.06 o 
   0   1   5      469.17      512.26      9.01 o 
   1   1   5      901.75      917.46     27.56 o 
   2   1   5      935.05      949.74     19.86 o 
   3   1   5     1567.73     1530.65     26.65 o 
   4   1   5       63.46       74.36      8.29 o 
   5   1   5      172.97      181.82     10.86 o 
   6   1   5     1067.94     1100.61     23.37 o 
   7   1   5       56.18       56.32     10.65 o 
   8   1   5     1784.10     1678.69     57.41 o 
   9   1   5      300.86      260.73     27.60 o 
  10   1   5       77.53       85.88     20.26 o 
  11   1   5       50.23       56.88     17.10 o 
  12   1   5      156.84      157.05     27.86 o 
  13   1   5       24.97       17.86     18.65 o 
 -12   2   5      111.57      123.11     28.45 o 
 -11   2   5       17.86       19.39     17.36 o 
 -10   2   5       26.67       13.82     10.09 o 
  -9   2   5       69.98       84.86     13.61 o 
  -8   2   5       27.33       34.06      9.80 o 
  -7   2   5     1115.35     1074.10     87.86 o 
  -6   2   5       49.54       42.84      8.43 o 
  -5   2   5     1124.50     1116.06     20.17 o 
  -4   2   5      101.77      128.99      8.02 o 
  -3   2   5      935.36     1013.82     17.48 o 
  -2   2   5      196.92      221.96      8.40 o 
  -1   2   5       38.43       37.62      4.48 o 
   0   2   5     1664.66     1739.27     17.91 o 
   1   2   5       42.55       43.88      5.77 o 
   2   2   5       32.38       35.34      9.91 o 
   3   2   5     3962.09     4096.64     48.55 o 
   4   2   5       70.09       85.82     10.68 o 
   5   2   5     1680.42     1588.77     28.84 o 
   6   2   5      337.48      353.03     14.01 o 
   7   2   5      651.71      634.93     62.51 o 
   8   2   5        3.03       -7.23      9.48 o 
   9   2   5        6.80        2.03      9.13 o 
  10   2   5       33.00       27.89     13.44 o 
  11   2   5       32.46       34.03     14.01 o 
  12   2   5      192.55      174.72     28.47 o 
  13   2   5       13.40       34.55     18.56 o 
 -12   3   5        4.07       33.88     21.94 o 
 -11   3   5       24.77       14.90     18.30 o 
 -10   3   5        4.24       -4.29     14.29 o 
  -9   3   5      401.24      347.88     32.18 o 
  -8   3   5        6.00        9.53      9.60 o 
  -7   3   5      152.46      157.85     24.08 o 
  -6   3   5      485.41      485.04     18.71 o 
  -5   3   5       75.77       86.42      7.49 o 
  -4   3   5      116.46      122.73      7.72 o 
  -3   3   5      103.10      119.16      7.21 o 
  -2   3   5     1284.71     1221.44     18.03 o 
  -1   3   5      284.73      331.92      9.01 o 
   0   3   5      200.26      193.33      6.75 o 
   1   3   5      443.28      416.38     12.42 o 
   2   3   5     2474.28     2590.83     34.78 o 
   3   3   5     1454.17     1498.70     40.61 o 
   4   3   5       54.53       97.18      9.27 o 
   5   3   5     1780.36     1650.10     29.69 o 
   6   3   5      110.25      110.75     10.07 o 
   7   3   5      131.41      149.98     11.46 o 
   8   3   5      374.82      315.83     25.66 o 
   9   3   5        3.80       -5.90      8.95 o 
  10   3   5        2.52        5.29     10.02 o 
  11   3   5       51.03       28.65     12.96 o 
  12   3   5       72.94       70.19     19.56 o 
  13   3   5       20.78       18.19     15.71 o 
 -11   4   5       16.43        0.89     15.86 o 
 -10   4   5      119.59       80.83     21.28 o 
  -9   4   5       62.94       48.10     17.06 o 
  -8   4   5      118.55      107.71     20.15 o 
  -7   4   5      164.24      161.24     21.52 o 
  -6   4   5      182.38      181.09     22.21 o 
  -5   4   5      336.68      346.69     20.12 o 
  -4   4   5      149.71      141.40      8.25 o 
  -3   4   5     1865.82     1835.29     23.98 o 
  -2   4   5      480.79      432.78     10.37 o 
  -1   4   5      316.15      304.74     19.08 o 
   0   4   5     1586.46     1518.24     38.69 o 
   1   4   5       36.76       47.11     12.78 o 
   2   4   5      822.34      692.00     16.66 o 
   3   4   5     3603.73     3806.06     51.82 o 
   4   4   5      235.21      204.19     11.13 o 
   5   4   5      195.40      215.31     14.24 o 
   6   4   5      245.64      240.78     12.78 o 
   7   4   5        8.85        8.78      6.31 o 
   8   4   5       18.85       14.36     10.63 o 
   9   4   5     1281.55     1242.47     51.79 o 
  10   4   5       71.92       76.49     18.13 o 
  11   4   5       34.04       37.71     13.29 o 
  12   4   5       47.59       45.86     16.12 o 
  13   4   5        5.27       19.22     12.70 o 
 -11   5   5        1.60        5.14     19.15 o 
 -10   5   5      127.03      109.67     23.03 o 
  -9   5   5      170.07      173.24     26.08 o 
  -8   5   5      132.97       91.41     19.61 o 
  -7   5   5        0.31        2.96     10.83 o 
  -6   5   5       78.82       97.58     17.47 o 
  -5   5   5      536.04      510.51     19.08 o 
  -4   5   5       92.09       83.96      9.89 o 
  -3   5   5      161.18      159.80     11.84 o 
  -2   5   5       59.80       59.21     12.44 o 
  -1   5   5       33.98       71.74     12.64 o 
   0   5   5       51.41       65.66     12.31 o 
   1   5   5        1.53        9.59      7.78 o 
   2   5   5      116.64       98.15      7.95 o 
   3   5   5     2059.12     1858.08     30.55 o 
   4   5   5      565.77      514.08     16.53 o 
   5   5   5      401.23      415.83     15.65 o 
   6   5   5      249.86      279.79     13.91 o 
   7   5   5      293.10      314.08     34.59 o 
   8   5   5        0.89       -2.98      6.73 o 
   9   5   5      305.89      329.77     27.84 o 
  10   5   5        0.25       17.10     12.03 o 
  11   5   5       85.75      103.24     21.13 o 
  12   5   5        6.29        7.17     13.59 o 
  13   5   5       31.57       46.51     16.45 o 
 -10   6   5        1.31       33.53     16.84 o 
  -9   6   5       62.24       52.11     17.21 o 
  -8   6   5       62.01       65.99     18.45 o 
  -7   6   5      190.91      166.42     23.09 o 
  -6   6   5      414.60      404.83     29.04 o 
  -5   6   5       89.57       84.83     22.95 o 
  -4   6   5      316.08      329.68     16.18 o 
  -3   6   5      120.73      113.22     11.46 o 
  -2   6   5        0.48        3.44      8.58 o 
  -1   6   5      532.96      501.51     24.71 o 
   0   6   5      664.69      688.11     28.52 o 
   1   6   5     1408.27     1324.87     39.67 o 
   2   6   5        1.28        7.33      3.97 o 
   3   6   5      283.73      262.74     18.65 o 
   4   6   5      174.67      159.41     11.33 o 
   5   6   5       22.46       28.57      8.73 o 
   6   6   5      365.83      347.60     15.99 o 
   7   6   5      310.74      295.27     16.22 o 
   8   6   5      182.41      192.59     16.85 o 
   9   6   5       21.18        8.34     11.42 o 
  10   6   5       35.88       57.67     15.82 o 
  11   6   5       54.52       40.28     16.38 o 
  12   6   5       84.53      105.86     23.44 o 
  13   6   5       39.12       41.50     18.47 o 
 -10   7   5       30.95       23.68     20.20 o 
  -9   7   5       51.87       49.91     18.63 o 
  -8   7   5        2.26       -8.17     11.46 o 
  -7   7   5        9.09        9.54     11.72 o 
  -6   7   5      156.55      172.98     23.57 o 
  -5   7   5        1.57        6.27      9.76 o 
  -4   7   5      173.62      178.60     17.27 o 
  -3   7   5       22.93       18.02     10.94 o 
  -2   7   5      527.00      539.11     27.80 o 
  -1   7   5      925.79      871.02     34.27 o 
   0   7   5      148.23      141.85     17.32 o 
   1   7   5     2100.99     1863.66     50.39 o 
   2   7   5        5.27        2.27      7.15 o 
   3   7   5      135.46      131.82     10.04 o 
   4   7   5      185.40      186.73     15.86 o 
   5   7   5      139.42      146.33     23.38 o 
   6   7   5      868.22      784.94     23.79 o 
   7   7   5       94.84      105.12     12.20 o 
   8   7   5        7.50       18.39      7.54 o 
   9   7   5       53.98      108.56     20.57 o 
  10   7   5        2.39        2.44     12.11 o 
  11   7   5      271.32      344.83     35.53 o 
  12   7   5       58.75       85.73     20.35 o 
  13   7   5       25.66        0.37     16.91 o 
  -9   8   5       89.30       76.10     22.59 o 
  -8   8   5       29.68       40.24     15.45 o 
  -7   8   5      115.85      101.65     21.20 o 
  -6   8   5      108.15      142.85     23.53 o 
  -5   8   5        3.04       11.59      9.85 o 
  -4   8   5      289.84      328.42     19.62 o 
  -3   8   5      371.14      394.41     25.66 o 
  -2   8   5       14.00       18.54     10.11 o 
  -1   8   5        0.56        3.29      7.97 o 
   0   8   5      680.10      609.46     30.43 o 
   1   8   5       77.48       80.72     14.62 o 
   2   8   5       26.71       30.63     10.78 o 
   3   8   5     1972.20     1825.62     52.72 o 
   4   8   5        2.44        2.88      9.15 o 
   5   8   5        3.73        3.18      6.05 o 
   6   8   5      162.57      160.69     13.61 o 
   7   8   5       73.79       67.37     14.79 o 
   8   8   5      390.26      402.35     19.92 o 
   9   8   5      348.90      427.24     32.05 o 
  10   8   5        2.64        2.88     11.29 o 
  11   8   5       40.03       49.69     16.80 o 
  12   8   5       79.70       82.35     23.20 o 
  13   8   5        3.68      -10.68     16.62 o 
  -8   9   5       25.63       24.01     16.38 o 
  -7   9   5      127.34      103.61     21.83 o 
  -6   9   5        2.58      -10.24     10.24 o 
  -5   9   5        9.32       18.61     12.27 o 
  -4   9   5      111.21      133.01     14.70 o 
  -3   9   5       12.04        4.20     10.59 o 
  -2   9   5      257.38      218.77     23.22 o 
  -1   9   5        1.89        5.14     10.17 o 
   0   9   5      197.99      162.76     20.41 o 
   1   9   5       80.88       75.95     15.56 o 
   2   9   5       12.36        6.58      9.69 o 
   3   9   5      128.88      114.18     18.17 o 
   4   9   5       98.79       96.66     17.19 o 
   5   9   5      292.47      264.07     24.03 o 
   6   9   5       34.19       53.85     14.23 o 
   7   9   5       37.77       32.40     12.74 o 
   8   9   5      713.30      698.35     38.04 o 
   9   9   5       16.30       18.78     12.90 o 
  10   9   5       46.03       65.66     17.95 o 
  11   9   5       35.66       40.41     18.34 o 
  12   9   5        9.27       13.96     16.17 o 
  -8  10   5        0.91        1.39     17.19 o 
  -7  10   5      152.46      151.94     27.32 o 
  -6  10   5        0.29       -0.15     10.39 o 
  -5  10   5       68.47       46.93     15.90 o 
  -4  10   5       17.62       21.95      9.45 o 
  -3  10   5      130.39      137.93     21.79 o 
  -2  10   5        0.85       -3.90      9.96 o 
  -1  10   5        4.61       10.22     10.44 o 
   0  10   5      321.76      317.46     27.21 o 
   1  10   5      104.16       79.37     16.45 o 
   2  10   5       12.60       20.48     10.74 o 
   3  10   5      158.90      202.87     23.44 o 
   4  10   5      122.55      103.74     18.74 o 
   5  10   5        2.14        3.49     10.94 o 
   6  10   5      148.11      144.44     20.52 o 
   7  10   5        0.30       -2.05     10.30 o 
   8  10   5      109.32      111.04     20.41 o 
  -6  11   5      157.75      159.82     28.02 o 
  -5  11   5      218.21      206.81     30.41 o 
  -4  11   5        6.14       19.96     12.81 o 
  -3  11   5       87.73       89.45     20.54 o 
  -2  11   5        5.83        1.48     10.94 o 
  -1  11   5       80.87       61.63     15.84 o 
   0  11   5       92.67      100.32     19.13 o 
   1  11   5       25.89       54.92     15.88 o 
   2  11   5       37.53       35.12     13.40 o 
   3  11   5        7.55       -9.15     11.00 o 
   4  11   5        5.69        5.95     11.31 o 
   5  11   5      442.10      451.38     31.37 o 
   6  11   5       63.73       58.63     17.67 o 
   7  11   5       52.30       80.15     19.06 o 
   8  11   5        0.01       16.62     13.77 o 
   9  11   5       42.71       28.93     15.66 o 
  -5  12   5        5.34       25.84     18.00 o 
  -4  12   5       17.38       33.57     15.86 o 
  -3  12   5      109.80      156.90     24.75 o 
  -2  12   5       13.67       -4.47     12.18 o 
  -1  12   5        8.54       13.59     13.77 o 
   0  12   5       62.01       34.62     15.05 o 
   1  12   5        4.07        6.91     11.57 o 
   2  12   5       33.89       17.43     12.68 o 
   3  12   5      126.45      117.08     21.68 o 
   4  12   5       64.77       45.86     15.18 o 
   5  12   5        0.99      -11.11     11.11 o 
   6  12   5      236.00      238.21     28.67 o 
   7  12   5       23.24       41.92     16.17 o 
   8  12   5        7.37       20.44     14.88 o 
   9  12   5      172.54      164.66     27.01 o 
  -3  13   5      147.21      156.34     26.45 o 
  -2  13   5       28.88       15.77     13.57 o 
  -1  13   5        1.16       10.98     11.35 o 
   0  13   5        1.29        5.10     11.05 o 
   1  13   5       13.61        3.68     11.85 o 
   2  13   5      401.29      361.93     34.09 o 
   3  13   5        9.74       -8.37     10.33 o 
   4  13   5       92.99       64.42     20.57 o 
   5  13   5        0.14       -7.54     13.88 o 
   6  13   5        0.64       -5.21     14.20 o 
   7  13   5        1.08        2.11     15.25 o 
   8  13   5        3.21      -16.10     16.10 o 
   9  13   5       20.45       -4.20     17.97 o 
  -2  14   5        0.03        8.82     18.69 o 
  -1  14   5       81.60      113.83     27.25 o 
   0  14   5       15.04       37.12     20.91 o 
   1  14   5       20.20       39.50     18.74 o 
   2  14   5       88.07       65.99     22.50 o 
   3  14   5       51.46       61.85     20.44 o 
   4  14   5        2.43       -2.44     15.32 o 
  -4 -12   6       30.78       49.32     23.77 o 
  -6 -11   6        2.61        7.12     15.73 o 
  -5 -11   6       43.55       65.97     22.81 o 
  -4 -11   6        7.12        9.96     15.79 o 
  -3 -11   6       39.40       50.74     19.78 o 
  -2 -11   6      102.36      111.50     24.01 o 
  -1 -11   6       43.77       56.43     18.15 o 
   0 -11   6       14.42       13.51     14.79 o 
  -7 -10   6      101.02       90.35     25.49 o 
  -6 -10   6        7.99       -8.37     13.09 o 
  -5 -10   6        3.36       41.87     15.47 o 
  -4 -10   6       47.58       61.87     19.37 o 
  -3 -10   6        4.64       17.25     13.51 o 
  -2 -10   6      294.39      368.60     38.15 o 
  -1 -10   6       49.06       70.30     20.00 o 
   0 -10   6       29.05       51.28     16.78 o 
   1 -10   6       71.22       98.21     17.31 o 
   2 -10   6       24.80       49.63     13.50 o 
   3 -10   6       10.24       16.88     12.44 o 
  -8  -9   6       43.55       62.22     23.44 o 
  -7  -9   6       58.31       45.51     18.00 o 
  -6  -9   6       47.10       90.41     20.57 o 
  -5  -9   6      168.02      144.96     25.62 o 
  -4  -9   6       81.06       91.17     21.85 o 
  -3  -9   6        2.10       -3.90      9.39 o 
  -2  -9   6        2.31        6.36     11.83 o 
  -1  -9   6       95.22       73.72     19.37 o 
   0  -9   6       21.78       20.18     11.17 o 
   1  -9   6      106.53       98.54     20.12 o 
   2  -9   6       61.69       77.67     14.12 o 
   3  -9   6       36.89       35.26     12.94 o 
   4  -9   6      210.87      166.92     21.16 o 
   5  -9   6       47.79       59.18     15.14 o 
  -9  -8   6       41.34       44.86     21.22 o 
  -8  -8   6        2.38       -0.94     12.94 o 
  -7  -8   6       33.94       47.49     18.41 o 
  -6  -8   6       10.40       24.27     12.90 o 
  -5  -8   6      396.11      396.42     33.27 o 
  -4  -8   6        3.16       13.49     11.87 o 
  -3  -8   6       90.21       82.22     18.47 o 
  -2  -8   6        0.56        3.01     10.65 o 
  -1  -8   6        0.03       -3.33      9.85 o 
   0  -8   6      537.63      518.73     27.00 o 
   1  -8   6      863.91      886.89     34.29 o 
   2  -8   6       94.94      105.67     16.19 o 
   3  -8   6        5.80       -6.76     10.48 o 
   4  -8   6      269.24      318.30     32.73 o 
   6  -8   6        1.89       29.39     16.82 o 
   7  -8   6      310.69      313.02     34.99 o 
   8  -8   6       31.36       70.80     21.57 o 
  -9  -7   6        0.10        8.45     13.57 o 
  -8  -7   6       38.62       48.91     15.62 o 
  -7  -7   6       85.31       93.74     20.41 o 
  -6  -7   6       36.70       29.50     14.07 o 
  -5  -7   6       63.90       76.58     18.98 o 
  -4  -7   6       12.10       18.58     11.79 o 
  -3  -7   6        0.01        1.81     10.30 o 
  -2  -7   6      377.78      392.26     30.48 o 
  -1  -7   6      181.15      148.05     17.86 o 
   0  -7   6      687.88      689.69     29.00 o 
   1  -7   6       31.42       30.60     10.21 o 
   2  -7   6       91.27       75.11     13.88 o 
   3  -7   6      400.94      468.42     56.04 o 
   5  -7   6       86.77      113.77     22.09 o 
   6  -7   6       20.91       22.42     14.27 o 
   7  -7   6        0.35        8.95     13.20 o 
   8  -7   6        3.94       18.39     15.93 o 
   9  -7   6        0.15       10.41     16.75 o 
  10  -7   6       48.44       63.72     22.64 o 
 -10  -6   6       31.59       12.42     18.43 o 
  -9  -6   6       43.24       39.35     19.06 o 
  -8  -6   6      283.10      257.62     32.05 o 
  -7  -6   6        0.75       -1.96     10.39 o 
  -6  -6   6       22.84       18.78     12.77 o 
  -5  -6   6       31.57       49.17     16.40 o 
  -4  -6   6        6.22       12.35      9.54 o 
  -3  -6   6      326.43      315.85     29.67 o 
  -2  -6   6      433.49      501.84     32.24 o 
  -1  -6   6       61.15       49.69     11.55 o 
   0  -6   6      143.44      175.83     18.01 o 
   1  -6   6       63.86       60.13     11.78 o 
   2  -6   6      394.30      385.10     21.17 o 
   3  -6   6      142.03      147.83     17.10 o 
   4  -6   6      945.52     1013.90     46.45 o 
   5  -6   6       50.86       39.50     15.25 o 
   6  -6   6       91.95      114.59     22.79 o 
   7  -6   6      115.19      132.79     24.33 o 
   8  -6   6        8.30       19.72     14.18 o 
   9  -6   6        0.02        7.80     14.05 o 
  10  -6   6      219.74      213.70     32.59 o 
  11  -6   6      107.39      126.69     27.21 o 
 -11  -5   6       42.71       50.17     20.83 o 
 -10  -5   6       19.62       32.55     18.21 o 
  -9  -5   6       18.10        8.56     13.40 o 
  -8  -5   6       14.67       39.41     17.47 o 
  -7  -5   6        7.31        3.68     11.11 o 
  -6  -5   6       62.98       44.84     16.03 o 
  -5  -5   6       16.87       11.42      9.67 o 
  -4  -5   6      415.41      343.69     27.12 o 
  -3  -5   6      454.33      528.53     32.66 o 
  -2  -5   6       21.38       25.27     10.81 o 
  -1  -5   6       92.37       96.41     34.84 o 
   0  -5   6      927.77      973.16     31.28 o 
   1  -5   6      437.47      455.52     26.93 o 
   2  -5   6      858.87      857.27     29.70 o 
   3  -5   6        4.63        5.05      8.98 o 
   4  -5   6       94.57       92.96     18.17 o 
   5  -5   6      253.94      291.19     28.69 o 
   6  -5   6      110.14      116.34     21.35 o 
   7  -5   6        0.76        2.88     11.20 o 
   8  -5   6      241.70      202.24     27.60 o 
   9  -5   6       55.51       36.27     17.21 o 
  10  -5   6        1.86        8.39     14.25 o 
  11  -5   6      146.41      142.85     29.02 o 
  12  -5   6      118.60      106.71     29.41 o 
 -11  -4   6      122.98      150.26     29.76 o 
 -10  -4   6        1.15       18.23     15.03 o 
  -9  -4   6        0.01       -5.56     11.66 o 
  -8  -4   6       75.68       77.01     21.13 o 
  -7  -4   6        2.86       -1.94     11.31 o 
  -6  -4   6      308.96      325.48     30.54 o 
  -5  -4   6      588.36      550.68     33.79 o 
  -4  -4   6      269.47      246.83     24.97 o 
  -3  -4   6        4.93        1.66      8.06 o 
  -2  -4   6      564.30      589.88     31.94 o 
  -1  -4   6       48.97       45.95      9.92 o 
   0  -4   6       45.81       50.35     15.99 o 
   1  -4   6     3230.00     3422.95     58.78 o 
   3  -4   6       22.71       30.22     11.46 o 
   4  -4   6     1439.51     1462.86     29.84 o 
   5  -4   6        6.86       11.07      9.98 o 
   6  -4   6      158.36      159.49     22.46 o 
   7  -4   6      250.84      244.63     27.71 o 
   8  -4   6      157.31      158.80     25.05 o 
   9  -4   6       24.06       37.15     15.75 o 
  10  -4   6      111.93      133.11     26.19 o 
  11  -4   6        0.74        4.88     13.70 o 
  12  -4   6       32.07       22.81     18.30 o 
 -11  -3   6       40.62       40.13     21.33 o 
 -10  -3   6        0.06        0.85     13.35 o 
  -9  -3   6       34.74       44.03     17.76 o 
  -8  -3   6       22.11       15.73     14.16 o 
  -7  -3   6        0.24       15.53     12.20 o 
  -6  -3   6       52.21       40.00     14.62 o 
  -5  -3   6       99.46       77.47     15.86 o 
  -4  -3   6      336.91      319.66     24.12 o 
  -3  -3   6      152.13      171.93     20.13 o 
  -2  -3   6      132.31      149.02     18.13 o 
  -1  -3   6      543.27      548.00     21.18 o 
   0  -3   6      261.79      286.42     15.65 o 
   1  -3   6     1170.52     1195.45     81.22 o 
   2  -3   6      277.89      288.84     21.57 o 
   3  -3   6       58.14       85.14     15.69 o 
   4  -3   6      156.75      136.72     24.84 o 
   5  -3   6      626.69      603.23     18.94 o 
   6  -3   6        3.04        4.97     10.04 o 
   7  -3   6      855.37      785.49     40.89 o 
   8  -3   6       12.64       17.97     12.05 o 
   9  -3   6      130.96      117.86     22.50 o 
  10  -3   6       89.56      124.09     24.33 o 
  11  -3   6       99.99       59.08     19.78 o 
  12  -3   6       21.82       45.71     19.76 o 
 -12  -2   6        2.11       19.83     20.09 o 
 -11  -2   6        1.21       12.85     16.84 o 
 -10  -2   6       17.04       25.49     15.29 o 
  -9  -2   6      131.97      113.74     21.52 o 
  -8  -2   6        6.89       -4.51     10.37 o 
  -7  -2   6        0.05        2.90     10.94 o 
  -6  -2   6        5.78       18.58     11.39 o 
  -5  -2   6      644.21      605.84     33.27 o 
  -4  -2   6        2.92        3.05      7.19 o 
  -3  -2   6      336.67      362.76     23.53 o 
  -2  -2   6     3881.75     3983.96     57.47 o 
  -1  -2   6      896.60      912.46     20.37 o 
   0  -2   6       67.98       70.81      7.83 o 
   1  -2   6      739.89      726.55     20.87 o 
   2  -2   6      137.88      137.25     11.07 o 
   3  -2   6     1483.35     1614.30     30.46 o 
   4  -2   6      275.35      249.57     10.49 o 
   5  -2   6      861.78      885.54     21.07 o 
   6  -2   6       23.11       28.97      7.18 o 
   7  -2   6      221.92      205.11     24.71 o 
   8  -2   6        8.39        6.82     11.46 o 
   9  -2   6       16.85        2.81     12.40 o 
  10  -2   6      554.09      525.56     38.21 o 
  11  -2   6       54.57       76.47     19.76 o 
  12  -2   6       14.29       39.11     19.00 o 
  13  -2   6       28.35       36.51     20.78 o 
 -12  -1   6        7.84       20.72     20.96 o 
 -11  -1   6        6.09       28.04     17.04 o 
 -10  -1   6       41.97       58.54     13.44 o 
  -9  -1   6       41.46       46.73     12.92 o 
  -8  -1   6      100.67      115.69     16.18 o 
  -7  -1   6      535.43      562.44     54.02 o 
  -6  -1   6       35.58       43.08      9.85 o 
  -5  -1   6      515.27      445.26     34.23 o 
  -4  -1   6     1147.91     1112.68     21.48 o 
  -3  -1   6       68.72       72.90      7.21 o 
  -2  -1   6     1002.96     1113.01     25.69 o 
  -1  -1   6      742.06      730.43     21.39 o 
   0  -1   6        2.68       -3.37      4.22 o 
   1  -1   6      319.89      347.10     14.43 o 
   2  -1   6     2899.62     2934.85     43.63 o 
   3  -1   6       41.80       22.42      6.69 o 
   4  -1   6       51.07       44.77      4.94 o 
   5  -1   6     1703.28     1627.28     23.02 o 
   6  -1   6      130.40      131.11      8.43 o 
   7  -1   6       23.99       31.70      8.36 o 
   8  -1   6     1681.71     1551.57     57.49 o 
   9  -1   6       61.38       57.36     17.56 o 
  10  -1   6      156.96      166.99     26.56 o 
  11  -1   6      114.15      120.41     24.16 o 
  12  -1   6       10.61        2.24     14.07 o 
  13  -1   6      247.08      198.56     33.38 o 
 -12   0   6        3.44      -11.79     11.79 o 
 -11   0   6       25.64        7.95     11.55 o 
 -10   0   6        3.88       16.95     10.24 o 
  -9   0   6       83.47       86.19     14.52 o 
  -8   0   6       23.44       11.22     17.92 o 
  -7   0   6       20.72       13.50      9.07 o 
  -6   0   6      197.22      186.50     11.46 o 
  -5   0   6     2959.91     2871.68     36.92 o 
  -4   0   6        2.18       -1.39      4.15 o 
  -3   0   6       79.28       81.28      8.24 o 
  -2   0   6     1017.68     1120.31     19.10 o 
  -1   0   6        4.33       -1.59      4.00 o 
   0   0   6       95.18       94.67      7.14 o 
   1   0   6        7.15       -1.75      9.34 o 
   2   0   6      758.55      683.47     31.42 o 
   3   0   6       10.12       11.89      6.14 o 
   4   0   6      160.19      145.48     10.80 o 
   5   0   6      356.33      366.90     10.86 o 
   6   0   6       28.89       34.51      5.73 o 
   7   0   6     2544.97     2447.38     45.22 o 
   8   0   6       32.42       21.16     10.74 o 
   9   0   6        5.24        4.47     11.02 o 
  10   0   6       12.29       17.89     12.81 o 
  11   0   6        1.18        7.63     12.53 o 
  12   0   6       21.42       12.35     15.86 o 
  13   0   6       27.46       21.96     16.95 o 
 -12   1   6       28.08       26.47     20.48 o 
 -11   1   6       73.51       74.67     16.00 o 
 -10   1   6       49.87       61.87     16.18 o 
  -9   1   6        0.67        0.31      8.93 o 
  -8   1   6       40.33       47.29     17.78 o 
  -7   1   6       41.55       39.39      9.93 o 
  -6   1   6       67.35       78.01      8.43 o 
  -5   1   6      243.12      225.90     11.13 o 
  -4   1   6      353.29      350.81     11.86 o 
  -3   1   6      128.66      157.13      8.70 o 
  -2   1   6      357.21      396.44     11.36 o 
  -1   1   6     3597.96     3909.31     33.95 o 
   0   1   6      199.91      202.82      6.82 o 
   1   1   6       43.40       49.49      7.58 o 
   2   1   6       81.20       67.38      8.53 o 
   3   1   6      162.03      175.74     11.56 o 
   4   1   6       61.44       70.79      8.79 o 
   5   1   6      341.82      348.64     14.34 o 
   6   1   6      101.63      127.05     17.35 o 
   7   1   6     2955.60     2864.25     43.52 o 
   8   1   6       24.55       15.60     11.39 o 
   9   1   6       62.86       67.78     16.82 o 
  10   1   6        6.60        8.02     11.07 o 
  11   1   6      308.15      363.80     36.73 o 
  12   1   6       62.56       43.14     19.96 o 
  13   1   6        3.59       -4.44     15.99 o 
 -11   2   6       11.37       11.92     18.84 o 
 -10   2   6       92.42      109.80     24.16 o 
  -9   2   6       99.59       76.93     16.02 o 
  -8   2   6      233.45      244.17     32.30 o 
  -7   2   6      238.39      223.93     16.62 o 
  -6   2   6        3.09       10.26     16.93 o 
  -5   2   6       42.38       57.87      7.93 o 
  -4   2   6      176.76      178.32      9.11 o 
  -3   2   6      171.32      196.23     17.89 o 
  -2   2   6      277.62      258.28     11.58 o 
  -1   2   6     1418.13     1387.09     17.63 o 
   0   2   6      289.97      274.06      7.68 o 
   1   2   6       88.24       94.22      6.54 o 
   2   2   6      965.85      962.27     21.64 o 
   3   2   6      354.10      363.86     17.56 o 
   4   2   6     3073.71     2802.04     41.14 o 
   5   2   6      115.27      138.32     10.97 o 
   6   2   6      759.30      761.07     23.22 o 
   7   2   6      850.30      814.27     22.33 o 
   8   2   6        0.78        4.12      9.80 o 
   9   2   6        5.35       25.23     12.90 o 
  10   2   6       10.84       37.47     14.23 o 
  11   2   6      659.66      593.82     39.82 o 
  12   2   6      110.98      100.48     21.81 o 
  13   2   6        1.81       -2.79     11.24 o 
 -11   3   6      150.29      159.80     29.06 o 
 -10   3   6       71.87       65.90     20.22 o 
  -9   3   6       12.38        8.08     14.25 o 
  -8   3   6      267.36      244.70     26.97 o 
  -7   3   6       81.68       99.89     12.18 o 
  -6   3   6        5.08        2.14     17.72 o 
  -5   3   6        0.03       -0.12      4.22 o 
  -4   3   6      814.55      848.06     17.71 o 
  -3   3   6      700.26      679.01     14.82 o 
  -2   3   6      110.94      140.19     10.19 o 
  -1   3   6        5.90        2.10      5.58 o 
   0   3   6        0.80       -1.12      3.00 o 
   1   3   6     1577.91     1459.75     25.53 o 
   2   3   6     1189.87     1199.91     23.81 o 
   3   3   6        1.36       -0.64      5.02 o 
   4   3   6      450.85      446.17     16.23 o 
   5   3   6     1769.16     1735.40     32.23 o 
   6   3   6      705.13      705.56     20.83 o 
   7   3   6      207.27      191.94     13.54 o 
   8   3   6      271.29      229.95     24.53 o 
   9   3   6       21.97       36.40     14.14 o 
  10   3   6      237.27      201.19     26.51 o 
  11   3   6       16.41       29.08     12.03 o 
  12   3   6        0.74        9.32     12.09 o 
  13   3   6        3.20        1.57     15.16 o 
 -11   4   6       74.19       98.62     25.69 o 
 -10   4   6        0.44        9.17     14.20 o 
  -9   4   6       91.29      104.16     21.50 o 
  -8   4   6       52.97       82.92     18.21 o 
  -7   4   6       72.43       66.64     16.43 o 
  -6   4   6      490.13      442.56     28.34 o 
  -5   4   6       55.83       73.74     10.26 o 
  -4   4   6     2032.67     2046.04     40.09 o 
  -3   4   6      173.39      176.74      8.31 o 
  -2   4   6      674.66      664.63     13.43 o 
  -1   4   6      547.95      532.75     11.53 o 
   0   4   6      334.17      372.38     12.78 o 
   1   4   6     6589.16     6340.67     65.42 o 
   2   4   6      435.08      453.60     36.72 o 
   3   4   6      265.56      299.45     13.00 o 
   4   4   6      201.20      259.59     22.21 o 
   5   4   6      494.70      501.61     17.69 o 
   6   4   6       66.65       60.41      9.09 o 
   7   4   6        2.30        5.55     10.04 o 
   8   4   6      541.77      530.29     32.77 o 
   9   4   6      319.76      337.57     28.21 o 
  10   4   6      136.77      123.26     22.05 o 
  11   4   6       19.06       30.46     13.49 o 
  12   4   6       41.07       42.42     15.47 o 
  13   4   6      243.14      244.29     32.94 o 
 -11   5   6       13.34       19.98     17.69 o 
 -10   5   6      123.57      132.92     26.03 o 
  -9   5   6       13.67       16.69     13.75 o 
  -8   5   6       57.32       68.84     17.04 o 
  -7   5   6      323.01      316.53     28.84 o 
  -6   5   6       83.89       79.85     16.99 o 
  -5   5   6      238.82      212.06     14.98 o 
  -4   5   6      219.27      214.06     14.56 o 
  -3   5   6      141.29      132.49     19.68 o 
  -2   5   6      271.84      294.06     14.59 o 
  -1   5   6      562.01      610.33     28.06 o 
   0   5   6      821.20      825.27     31.52 o 
   1   5   6     2091.21     1829.88     26.56 o 
   2   5   6        3.19       15.52      6.32 o 
   3   5   6       14.91       14.27      5.83 o 
   4   5   6      236.26      229.39     12.83 o 
   5   5   6       28.67       25.68      6.87 o 
   6   5   6      130.87      146.63     21.31 o 
   7   5   6       61.31       80.21     10.52 o 
   8   5   6      144.05      189.19     14.63 o 
   9   5   6       32.31       37.43     14.03 o 
  10   5   6        0.27       -0.09      9.48 o 
  11   5   6        8.14       22.61     13.27 o 
  12   5   6       10.14       -7.41     11.18 o 
  13   5   6      140.32      155.57     27.89 o 
 -10   6   6        0.14       10.89     16.40 o 
  -9   6   6        5.27       18.02     13.35 o 
  -8   6   6       42.63       32.77     14.47 o 
  -7   6   6       36.18       44.77     14.60 o 
  -6   6   6        0.96       -5.64      9.65 o 
  -5   6   6       21.69       20.91      8.15 o 
  -4   6   6       98.85      102.96     12.20 o 
  -3   6   6      171.50      157.98     14.26 o 
  -2   6   6     1544.04     1485.17     44.64 o 
  -1   6   6        3.54        4.62      9.85 o 
   0   6   6      193.65      212.41     19.67 o 
   1   6   6        0.10        0.50      8.06 o 
   2   6   6      199.08      198.41     15.90 o 
   3   6   6       18.87       34.32     16.62 o 
   4   6   6       16.10       10.77      5.66 o 
   5   6   6      702.63      670.96     20.90 o 
   6   6   6      477.81      449.09     18.44 o 
   7   6   6        0.28        0.75      6.66 o 
   8   6   6       46.59       27.72      9.65 o 
   9   6   6        7.96       28.93     13.09 o 
  10   6   6      668.88      687.41     41.46 o 
  11   6   6       10.00        3.05     12.18 o 
  12   6   6        2.83        1.83     12.57 o 
  13   6   6        0.01       12.24     14.05 o 
  -9   7   6       46.98       38.65     19.11 o 
  -8   7   6       89.30       84.05     20.28 o 
  -7   7   6        2.39      -10.39     10.39 o 
  -6   7   6       39.79       16.14     13.31 o 
  -5   7   6        4.44        0.85     10.61 o 
  -4   7   6        8.32        5.45     15.88 o 
  -3   7   6       27.52       39.07      9.54 o 
  -2   7   6      663.26      639.70     31.39 o 
  -1   7   6     1316.93     1214.17     42.05 o 
   0   7   6      303.95      300.34     21.89 o 
   1   7   6      179.78      177.62     19.72 o 
   2   7   6      953.22      871.05     34.90 o 
   3   7   6      201.99      201.72     19.98 o 
   4   7   6      205.49      216.23     16.28 o 
   5   7   6        0.84        0.67      5.77 o 
   6   7   6      352.17      333.13     16.80 o 
   7   7   6        9.75        8.90      7.97 o 
   8   7   6       59.14       70.83     12.30 o 
   9   7   6       12.08       14.25     12.79 o 
  10   7   6      348.12      405.13     32.50 o 
  11   7   6      145.61      182.54     27.47 o 
  12   7   6       12.11       37.80     16.06 o 
  13   7   6       29.84       46.99     21.98 o 
  -9   8   6        2.25       20.57     16.75 o 
  -8   8   6       32.44       47.89     18.13 o 
  -7   8   6        5.69       21.18     13.77 o 
  -6   8   6       93.54       75.29     18.30 o 
  -5   8   6      751.92      742.81     40.85 o 
  -4   8   6       21.57       13.92      8.53 o 
  -3   8   6        1.06        3.71      7.26 o 
  -2   8   6       17.86       11.35     11.81 o 
  -1   8   6      194.17      224.92     22.85 o 
   0   8   6       31.22       13.92     11.13 o 
   1   8   6       47.58       35.51     12.51 o 
   2   8   6     1385.37     1268.03     44.57 o 
   3   8   6       14.29        9.26     10.09 o 
   4   8   6      211.87      188.40     21.37 o 
   5   8   6       86.87       94.94     16.84 o 
   6   8   6       27.73       27.60     11.48 o 
   7   8   6      143.77      159.15     14.66 o 
   8   8   6       26.77       24.01     14.15 o 
   9   8   6       46.88       37.60     15.36 o 
  10   8   6       36.39       32.46     15.10 o 
  11   8   6       48.06       45.18     16.21 o 
  12   8   6        5.00       10.07     14.53 o 
  13   8   6        0.40       16.69     17.21 o 
  -8   9   6       51.05       30.20     18.69 o 
  -7   9   6       63.96       75.68     21.00 o 
  -6   9   6      101.33       82.90     19.39 o 
  -5   9   6       99.18      123.00     22.35 o 
  -4   9   6      391.82      395.72     21.42 o 
  -3   9   6       11.56       17.30     13.55 o 
  -2   9   6      147.46      115.20     19.17 o 
  -1   9   6       21.02       46.25     14.71 o 
   0   9   6      219.03      266.66     25.16 o 
   1   9   6        6.43       12.79     10.07 o 
   2   9   6       22.94       26.47     11.42 o 
   3   9   6        0.01        6.80      9.37 o 
   4   9   6        7.85        1.94      9.83 o 
   5   9   6        7.82        0.68     10.24 o 
   6   9   6       40.06       18.34     12.33 o 
   7   9   6      514.06      543.76     32.03 o 
   8   9   6      219.14      228.69     24.68 o 
  10   9   6       62.55       62.90     18.98 o 
  11   9   6       24.10       33.90     16.60 o 
  12   9   6       16.23       18.76     15.99 o 
  -7  10   6        5.96       26.93     18.17 o 
  -6  10   6       55.93       64.99     19.22 o 
  -5  10   6       27.45       44.99     15.84 o 
  -4  10   6       32.87       55.00     25.73 o 
  -3  10   6        0.35       -3.18     12.11 o 
  -2  10   6       14.62       22.59     13.33 o 
  -1  10   6        1.06       -9.63      9.63 o 
   0  10   6      114.08      113.48     20.00 o 
   1  10   6       49.05       46.25     13.79 o 
   2  10   6        4.35       18.87     10.81 o 
   3  10   6      275.07      207.99     24.33 o 
   4  10   6      300.59      305.98     27.47 o 
   5  10   6      153.98      132.35     20.24 o 
   6  10   6       13.73       34.01     12.83 o 
   7  10   6        0.39       -1.90     11.57 o 
   8  10   6      148.50      155.97     23.40 o 
  -6  11   6        6.72       19.06     18.08 o 
  -5  11   6        0.42        3.75     15.18 o 
  -4  11   6       99.24      130.30     24.40 o 
  -3  11   6       21.49       27.91     15.08 o 
  -2  11   6      141.54      147.34     23.68 o 
  -1  11   6        6.84       -2.83     12.03 o 
   0  11   6       84.57      109.67     20.39 o 
   1  11   6        0.17       -8.04      8.04 o 
   2  11   6        2.94        1.05      9.96 o 
   3  11   6       23.37       27.01     13.59 o 
   4  11   6      207.38      194.29     24.68 o 
   5  11   6      238.69      220.36     26.82 o 
   6  11   6       33.85       36.71     14.95 o 
   7  11   6       31.26       19.54     13.75 o 
   8  11   6       66.76      122.44     22.83 o 
   9  11   6        2.27        9.52     15.60 o 
  -5  12   6       64.32       56.86     21.33 o 
  -4  12   6      124.57      194.98     29.11 o 
  -3  12   6       21.63       32.83     14.07 o 
  -2  12   6        1.82       -4.62     11.55 o 
  -1  12   6        2.65       11.05     12.72 o 
   0  12   6        0.85       -4.90     10.30 o 
   1  12   6      151.27      125.25     21.11 o 
   2  12   6       16.50       26.43     12.18 o 
   3  12   6        0.00        1.05     12.64 o 
   4  12   6        0.27        7.73     11.98 o 
   5  12   6      150.15      120.17     21.89 o 
   6  12   6       10.99      -11.94     11.94 o 
   7  12   6        3.77       -4.90     13.29 o 
   8  12   6       83.47       84.20     21.57 o 
   9  12   6       13.96       -0.09     17.80 o 
  -3  13   6       32.72        6.08     16.86 o 
  -2  13   6        1.86      -13.20     13.20 o 
  -1  13   6        0.14       -6.06     12.53 o 
   0  13   6       43.95       44.73     17.21 o 
   1  13   6      125.30       97.10     21.59 o 
   2  13   6       72.48       58.17     18.15 o 
   3  13   6      105.25       97.71     20.20 o 
   4  13   6        7.69       14.14     14.97 o 
   5  13   6       16.05       13.44     16.30 o 
   6  13   6        1.32      -10.70     13.25 o 
   7  13   6       58.91       66.90     21.50 o 
   8  13   6        5.80       -0.63     18.47 o 
  -2  14   6      136.58      162.87     31.39 o 
  -1  14   6        0.53        5.40     18.39 o 
   0  14   6        1.66       -5.40     17.04 o 
   1  14   6        3.42        6.23     15.56 o 
   2  14   6       45.52       60.54     21.05 o 
   3  14   6        1.03       -7.12     14.29 o 
   4  14   6        7.92        6.21     16.43 o 
  -4 -11   7        1.02       -1.96     18.76 o 
  -3 -11   7      132.04      125.92     26.64 o 
  -2 -11   7        1.22       28.10     17.43 o 
  -1 -11   7       24.77       38.89     18.28 o 
   0 -11   7        0.68       10.11     13.99 o 
   1 -11   7       22.46       34.96     18.17 o 
  -6 -10   7       46.08       55.23     21.85 o 
  -5 -10   7       28.84       33.27     16.84 o 
  -4 -10   7        0.03        4.55     14.79 o 
  -3 -10   7       24.50       23.31     13.64 o 
  -2 -10   7        9.33       16.69     14.16 o 
  -1 -10   7        0.74       20.70     14.55 o 
   0 -10   7        4.00        3.79     13.59 o 
   1 -10   7       15.62       33.47     12.47 o 
   2 -10   7       85.68       89.01     15.86 o 
   3 -10   7        2.29        7.92     12.78 o 
   4 -10   7       28.34       24.61     20.90 o 
  -7  -9   7        6.30       14.05     17.41 o 
  -6  -9   7      119.77      110.48     24.99 o 
  -5  -9   7       15.16        8.65     14.23 o 
  -4  -9   7        4.62        8.10     13.59 o 
  -3  -9   7       48.35       51.09     16.78 o 
  -2  -9   7        8.05       14.36     14.79 o 
  -1  -9   7       19.87       47.54     17.97 o 
   0  -9   7      258.98      249.46     54.18 o 
   1  -9   7      101.88      130.19     18.95 o 
   2  -9   7       60.63       91.75     16.47 o 
   3  -9   7      348.34      314.01     26.56 o 
   4  -9   7        0.35       15.24     16.25 o 
   5  -9   7       41.18       48.01     14.46 o 
   6  -9   7      345.08      338.63     31.14 o 
  -8  -8   7        0.73      -11.85     14.25 o 
  -7  -8   7        3.53        2.55     12.74 o 
  -6  -8   7      120.63      108.17     22.96 o 
  -5  -8   7       52.67       49.13     17.56 o 
  -4  -8   7      154.97      161.02     27.01 o 
  -3  -8   7        4.98       -5.80      9.56 o 
  -2  -8   7        7.53       14.44     12.13 o 
  -1  -8   7      117.67      125.94     22.88 o 
   0  -8   7       32.02       34.90     11.98 o 
   1  -8   7      109.38      119.09     22.44 o 
   2  -8   7       38.92       53.96     20.00 o 
   3  -8   7       44.61       27.49     26.49 o 
   4  -8   7        8.92        4.64     10.63 o 
   5  -8   7        4.87       21.25     11.73 o 
   6  -8   7      343.83      425.72     39.80 o 
   7  -8   7        0.76       16.03     16.43 o 
   8  -8   7       13.51       33.07     17.52 o 
   9  -8   7        9.01       33.83     19.93 o 
  -9  -7   7       48.11       39.78     22.00 o 
  -8  -7   7        3.54       21.44     14.14 o 
  -7  -7   7        1.64       -3.18     10.17 o 
  -6  -7   7       15.87       30.24     13.29 o 
  -5  -7   7       29.77       30.85     13.99 o 
  -4  -7   7       53.54       37.36     14.73 o 
  -3  -7   7       28.23       35.01     13.64 o 
  -2  -7   7      107.57      154.27     25.25 o 
  -1  -7   7      362.02      302.92     96.48 o 
   0  -7   7      387.28      361.31     64.34 o 
   1  -7   7       47.86       43.98     12.16 o 
   2  -7   7      278.01      276.01     44.35 o 
   3  -7   7      664.05      691.95     35.97 o 
   4  -7   7       31.73       31.53     13.09 o 
   5  -7   7       19.57       23.09     14.25 o 
   6  -7   7       65.68       57.10     18.69 o 
   7  -7   7        0.04        3.90     13.12 o 
   8  -7   7       74.94       81.70     21.96 o 
   9  -7   7       82.09       77.82     22.85 o 
  10  -7   7        6.67       18.19     21.13 o 
  -9  -6   7       69.31       71.22     23.11 o 
  -8  -6   7       11.18        6.03     13.64 o 
  -7  -6   7        0.36       13.79     11.79 o 
  -6  -6   7        4.53        5.03     11.57 o 
  -5  -6   7       31.99       28.04     13.57 o 
  -4  -6   7      107.60      106.77     21.31 o 
  -3  -6   7      147.80      135.68     22.83 o 
  -2  -6   7      502.29      484.13     33.48 o 
  -1  -6   7      189.23      169.88     18.51 o 
   0  -6   7        7.33       29.52     10.51 o 
   1  -6   7       52.90       76.70     18.47 o 
   2  -6   7       78.00       70.90     13.22 o 
   3  -6   7      754.67      781.20     46.08 o 
   4  -6   7       59.43       90.11     19.30 o 
   5  -6   7       85.67       89.63     20.52 o 
   6  -6   7      221.79      201.41     27.99 o 
   7  -6   7       95.24       87.67     20.98 o 
   8  -6   7      123.15      119.58     24.31 o 
   9  -6   7       29.91       13.25     15.53 o 
  10  -6   7       56.81       57.19     22.03 o 
  11  -6   7        0.26      -17.10     17.10 o 
 -10  -5   7        6.10        6.84     17.62 o 
  -9  -5   7       21.06       16.84     16.14 o 
  -8  -5   7       92.90       89.80     21.70 o 
  -7  -5   7      144.39      116.88     23.51 o 
  -6  -5   7        7.09       11.42     12.42 o 
  -5  -5   7       18.43        3.31     11.29 o 
  -4  -5   7        0.96        1.48      8.32 o 
  -3  -5   7      221.50      235.66     26.80 o 
  -2  -5   7       26.74       42.94     13.62 o 
  -1  -5   7       70.27       93.86     14.06 o 
   0  -5   7      829.96      885.37     31.35 o 
   1  -5   7      380.20      396.77     21.49 o 
   2  -5   7       13.18       13.29      8.92 o 
   4  -5   7       93.66       87.08     19.00 o 
   5  -5   7      237.79      222.37     26.86 o 
   6  -5   7       14.54       31.89     15.03 o 
   7  -5   7      159.52      164.75     25.86 o 
   8  -5   7      206.89      176.20     27.08 o 
   9  -5   7        6.76        1.55     13.51 o 
  10  -5   7        6.82       32.59     19.06 o 
  11  -5   7       69.22       55.01     21.70 o 
 -10  -4   7        2.73        8.15     16.36 o 
  -9  -4   7        6.76        5.38     13.99 o 
  -8  -4   7       92.16       79.50     21.89 o 
  -7  -4   7      180.15      195.31     27.34 o 
  -6  -4   7       15.22       22.85     13.62 o 
  -5  -4   7      112.33       98.30     19.98 o 
  -4  -4   7       33.98       31.52     13.03 o 
  -3  -4   7      145.46      146.05     21.68 o 
  -2  -4   7      716.43      738.13     37.89 o 
  -1  -4   7       87.81       93.08     13.51 o 
   0  -4   7     1585.51     1641.80     40.73 o 
   1  -4   7       66.09       74.30     12.79 o 
   2  -4   7       34.44       51.11     11.51 o 
   3  -4   7      706.96      695.47     36.71 o 
   4  -4   7      232.65      227.38     25.27 o 
   5  -4   7      758.95      639.53     36.99 o 
   6  -4   7       52.91       70.65     17.67 o 
   7  -4   7        0.26       13.12     11.35 o 
   8  -4   7       39.00       46.84     16.67 o 
   9  -4   7        5.43        9.74     13.42 o 
  10  -4   7        2.32       13.53     14.75 o 
  11  -4   7       17.31       31.98     17.54 o 
  12  -4   7      339.69      370.51     42.92 o 
 -11  -3   7       15.45       43.40     21.59 o 
 -10  -3   7       14.75       32.74     16.67 o 
  -9  -3   7        0.17        8.15     13.12 o 
  -8  -3   7       28.91       33.68     16.34 o 
  -7  -3   7       10.56       13.16     12.68 o 
  -6  -3   7      118.88       93.74     19.61 o 
  -5  -3   7     1294.12     1244.11     51.02 o 
  -4  -3   7      136.41      102.52     18.28 o 
  -3  -3   7      522.80      505.17     30.72 o 
  -2  -3   7       63.89       65.88     14.44 o 
  -1  -3   7        0.83        4.39      6.62 o 
   0  -3   7       33.49       55.83     10.35 o 
   1  -3   7      311.34      326.62     17.85 o 
   2  -3   7       69.06       80.87     15.42 o 
   3  -3   7       65.93       89.19     16.71 o 
   4  -3   7       26.47       23.14     11.35 o 
   5  -3   7      190.68      195.53     23.70 o 
   6  -3   7      580.90      534.76     33.62 o 
   7  -3   7      123.74      140.69     22.83 o 
   8  -3   7       61.26       67.47     19.02 o 
   9  -3   7      407.67      425.91     35.01 o 
  10  -3   7      167.69      167.03     27.69 o 
  11  -3   7        6.43        4.42     15.40 o 
  12  -3   7       38.32       39.30     20.00 o 
 -11  -2   7       26.40       14.51     18.67 o 
 -10  -2   7       41.94       50.65     20.11 o 
  -9  -2   7       15.17       13.92     14.01 o 
  -8  -2   7       14.77        1.66     12.22 o 
  -7  -2   7        0.08        6.12     11.02 o 
  -6  -2   7       29.60       34.16     13.55 o 
  -5  -2   7       40.40       21.18     12.07 o 
  -4  -2   7       48.02       47.62     13.29 o 
  -3  -2   7     1555.83     1229.55     45.66 o 
  -2  -2   7     1349.54     1377.73     49.07 o 
  -1  -2   7      283.98      295.19     12.67 o 
   0  -2   7       11.00        4.33      4.92 o 
   1  -2   7      461.18      476.74     15.59 o 
   2  -2   7      643.63      671.94     21.37 o 
   3  -2   7        4.87       10.30      5.82 o 
   4  -2   7       53.54       62.26     12.49 o 
   5  -2   7      196.46      200.99     15.04 o 
   6  -2   7       17.14       22.83     11.15 o 
   7  -2   7       76.61       89.63     20.17 o 
   8  -2   7       39.49       26.30     13.49 o 
   9  -2   7      155.12      170.58     26.67 o 
  10  -2   7      139.86      105.47     23.14 o 
  11  -2   7       11.86       18.89     14.53 o 
  12  -2   7       50.59       33.05     19.11 o 
 -12  -1   7        2.20       22.79     21.81 o 
 -11  -1   7        7.23       21.94     18.63 o 
 -10  -1   7       47.23       41.31     18.52 o 
  -9  -1   7       34.96       53.54     18.21 o 
  -8  -1   7       22.14       21.29     12.11 o 
  -7  -1   7       14.22       13.69     15.64 o 
  -6  -1   7      233.26      226.69     17.07 o 
  -5  -1   7      896.99      863.44     26.26 o 
  -4  -1   7       76.84       81.30      8.49 o 
  -3  -1   7      353.37      356.09     16.08 o 
  -2  -1   7       11.25       14.57      6.92 o 
  -1  -1   7     1725.63     1835.84     33.41 o 
   0  -1   7        1.75        0.11      4.45 o 
   1  -1   7     1663.44     1715.05     33.88 o 
   2  -1   7     1404.91     1444.12     30.99 o 
   3  -1   7      118.06      160.64     12.35 o 
   4  -1   7        7.08       -4.63      4.63 o 
   5  -1   7      721.71      596.24     34.97 o 
   6  -1   7      458.45      423.89     19.15 o 
   7  -1   7       11.97       18.58     11.63 o 
   8  -1   7      281.75      264.15     28.95 o 
   9  -1   7        7.01       -0.65     11.31 o 
  10  -1   7      219.81      185.03     27.73 o 
  11  -1   7       91.21      116.99     24.16 o 
  12  -1   7        5.23        6.32     14.55 o 
  13  -1   7      140.29      194.96     34.86 o 
 -12   0   7       14.22       40.33     24.10 o 
 -11   0   7       17.94        6.77     12.18 o 
 -10   0   7       83.19       99.00     16.80 o 
  -9   0   7        1.50        7.91     11.73 o 
  -8   0   7       23.92       15.67     21.56 o 
  -7   0   7      269.14      265.51     19.22 o 
  -6   0   7      822.27      779.30     20.26 o 
  -5   0   7        8.12        7.03      6.01 o 
  -4   0   7      104.58      125.62     11.19 o 
  -3   0   7      594.71      577.88     15.44 o 
  -2   0   7        8.00        8.31      4.54 o 
  -1   0   7      286.31      290.19     10.23 o 
   0   0   7      225.38      260.65     13.30 o 
   1   0   7       99.03      115.86     14.77 o 
   2   0   7       99.28      104.91     17.20 o 
   3   0   7      199.22      197.73     23.65 o 
   4   0   7        1.01        2.99      5.10 o 
   5   0   7      655.82      714.84     21.60 o 
   6   0   7     2270.21     2120.82     62.99 o 
   7   0   7      273.66      313.91     16.30 o 
   8   0   7       38.36       48.56     15.38 o 
   9   0   7      563.16      488.77     34.40 o 
  10   0   7       23.54       17.06     13.59 o 
  11   0   7       20.48       39.00     16.64 o 
  12   0   7        4.34       15.73     15.34 o 
  13   0   7       62.91       41.48     21.52 o 
 -11   1   7       46.28       56.51     19.15 o 
 -10   1   7       15.28        1.96      9.95 o 
  -9   1   7      222.17      260.29     22.15 o 
  -8   1   7       18.07       18.87      9.73 o 
  -7   1   7       17.78       10.18      8.44 o 
  -6   1   7       16.60       14.19      6.68 o 
  -5   1   7       19.11       30.01      6.35 o 
  -4   1   7       99.08      109.40      8.73 o 
  -3   1   7      112.46      151.98      9.03 o 
  -2   1   7        0.77        7.55      4.12 o 
  -1   1   7      986.31      911.01     15.16 o 
   0   1   7      822.96      852.47     13.86 o 
   1   1   7       11.70       13.07      6.26 o 
   2   1   7       74.20       82.21     15.82 o 
   3   1   7     2303.64     2242.63     37.58 o 
   4   1   7      482.84      522.08     18.05 o 
   5   1   7      218.65      222.67     13.26 o 
   6   1   7       36.98       30.22      7.55 o 
   7   1   7      317.08      294.45     14.67 o 
   8   1   7      569.25      547.65     34.66 o 
   9   1   7        0.36       -5.97      8.39 o 
  10   1   7      145.73      143.72     23.96 o 
  11   1   7       64.36       63.46     17.86 o 
  12   1   7        0.62        3.49     14.12 o 
  13   1   7       30.10       31.11     19.43 o 
 -11   2   7        0.20      -14.86     17.86 o 
 -10   2   7       75.54       82.46     21.48 o 
  -9   2   7       57.76       57.84     19.11 o 
  -8   2   7        1.13       -7.39      7.39 o 
  -7   2   7       25.32       24.85      8.60 o 
  -6   2   7       87.65       87.78     11.50 o 
  -5   2   7       38.66       43.46      7.09 o 
  -4   2   7      170.85      189.97     10.28 o 
  -3   2   7       39.87       56.77      6.55 o 
  -2   2   7       76.25       97.22      7.22 o 
  -1   2   7      100.13      139.35      8.01 o 
   0   2   7      583.44      560.41     11.16 o 
   1   2   7       63.37       78.81      7.93 o 
   2   2   7      163.83      194.10     13.89 o 
   3   2   7     3376.39     3235.43     46.34 o 
   4   2   7        5.59       10.59      6.08 o 
   5   2   7      738.57      753.68     21.65 o 
   6   2   7      913.74      835.01     43.20 o 
   7   2   7       35.28       38.97     11.12 o 
   8   2   7      504.18      526.91     33.22 o 
   9   2   7       97.13       97.47     20.17 o 
  10   2   7      222.54      249.80     29.91 o 
  11   2   7      108.20       98.65     20.94 o 
  12   2   7       45.69       47.84     16.34 o 
  13   2   7        0.55        8.85     12.18 o 
 -11   3   7        2.56       17.84     19.28 o 
 -10   3   7       35.42       50.35     18.91 o 
  -9   3   7        7.21       23.53     15.34 o 
  -8   3   7      279.00      287.47     29.56 o 
  -7   3   7       25.28       24.03     14.18 o 
  -6   3   7       97.74      124.84     12.65 o 
  -5   3   7      538.94      553.38     15.80 o 
  -4   3   7      127.49      140.77      9.30 o 
  -3   3   7      120.37      129.96      8.34 o 
  -2   3   7       56.14       58.43      5.94 o 
  -1   3   7      100.41      100.47      6.93 o 
   0   3   7     1206.59     1251.05     16.94 o 
   1   3   7      219.93      230.41     11.82 o 
   2   3   7      163.92      178.78     11.23 o 
   3   3   7      217.68      215.34     12.33 o 
   4   3   7       25.85       16.93      6.83 o 
   5   3   7      524.56      512.91     20.25 o 
   6   3   7       43.34       39.40      8.30 o 
   7   3   7      654.70      683.03     22.16 o 
   8   3   7       41.51       44.77     14.03 o 
   9   3   7       36.52       45.73     13.46 o 
  10   3   7       13.63       12.18     11.90 o 
  12   3   7       46.40       79.91     21.42 o 
  13   3   7        0.19        6.80     13.12 o 
 -10   4   7       61.51       64.12     21.42 o 
  -9   4   7       33.16       29.19     15.45 o 
  -8   4   7        2.16      -10.72     11.79 o 
  -7   4   7      156.85      177.25     24.14 o 
  -6   4   7      199.96      194.37     22.66 o 
  -5   4   7      138.40      125.27     12.38 o 
  -4   4   7      179.78      185.12     13.41 o 
  -3   4   7       27.33       29.40      8.44 o 
  -2   4   7       57.60       62.33      5.88 o 
  -1   4   7      255.69      273.96     13.36 o 
   0   4   7      784.57      732.54     14.42 o 
   1   4   7     1728.72     1604.03     28.01 o 
   2   4   7      538.83      486.25     16.00 o 
   3   4   7      540.12      473.04     16.63 o 
   4   4   7       12.07        6.46      5.88 o 
   5   4   7       14.61       29.12     14.52 o 
   6   4   7      256.60      243.19     15.26 o 
   7   4   7      160.25      173.71     13.94 o 
   8   4   7        5.92        0.58      7.41 o 
   9   4   7      230.88      243.81     27.80 o 
  10   4   7        0.03        7.39     10.46 o 
  11   4   7       66.74       56.12     17.69 o 
  12   4   7      364.77      415.54     40.04 o 
  13   4   7       31.14       37.30     18.00 o 
 -10   5   7       68.31       51.11     20.37 o 
  -9   5   7       59.47       61.09     18.71 o 
  -8   5   7      206.59      155.27     24.71 o 
  -7   5   7      337.07      303.80     29.32 o 
  -6   5   7       56.30       46.01     14.77 o 
  -5   5   7       85.41       93.91     22.05 o 
  -4   5   7       62.36       57.41     10.24 o 
  -3   5   7      581.89      507.14     42.69 o 
  -2   5   7      172.79      170.11     26.02 o 
  -1   5   7       17.07       17.11      8.13 o 
   0   5   7      109.27       79.26     15.16 o 
   1   5   7     1373.03     1396.41     43.03 o 
   2   5   7     1627.42     1604.83     28.40 o 
   3   5   7       34.74       45.74      7.59 o 
   4   5   7      798.82      734.56     23.18 o 
   5   5   7      250.30      288.31     15.32 o 
   6   5   7      171.43      175.91     14.04 o 
   7   5   7       49.08       82.34     11.53 o 
   8   5   7       29.76       26.49      9.71 o 
   9   5   7      145.75      138.30     22.88 o 
  10   5   7       79.01       85.31     19.69 o 
  11   5   7        4.77       14.97     12.51 o 
  12   5   7       18.31       16.23     13.96 o 
  13   5   7       27.13       32.05     17.21 o 
 -10   6   7       61.17      122.13     27.58 o 
  -9   6   7       50.32       26.84     18.15 o 
  -8   6   7        1.91        5.75     12.40 o 
  -7   6   7       13.20       -4.66     11.02 o 
  -6   6   7        6.16        9.02     10.26 o 
  -5   6   7      127.83      117.45     19.87 o 
  -4   6   7      121.92      116.97     21.62 o 
  -3   6   7     1299.27     1169.25     30.02 o 
  -2   6   7        7.23        9.04      7.65 o 
  -1   6   7      158.39      149.89     19.17 o 
   0   6   7     1312.14     1248.07     42.46 o 
   1   6   7      259.57      305.66     24.33 o 
   2   6   7      541.60      530.53     28.21 o 
   3   6   7      552.66      485.52     25.61 o 
   4   6   7       25.09       18.48      6.98 o 
   5   6   7      660.54      624.69     21.43 o 
   6   6   7        0.03       -6.11      6.11 o 
   7   6   7      304.25      313.27     17.75 o 
   8   6   7        6.85       10.85      8.61 o 
   9   6   7      553.18      679.26     38.54 o 
  10   6   7       54.70       75.05     18.15 o 
  11   6   7        0.08       21.37     14.79 o 
  12   6   7       47.92       78.65     19.87 o 
  13   6   7        0.02        5.77     17.95 o 
  -9   7   7       62.08       56.03     20.41 o 
  -8   7   7       10.77       17.78     13.57 o 
  -7   7   7       25.13       34.57     15.42 o 
  -6   7   7       92.31       85.18     19.28 o 
  -5   7   7       70.22       72.74     17.43 o 
  -4   7   7      256.97      281.03     18.53 o 
  -3   7   7       16.86        8.53      7.50 o 
  -2   7   7      116.10      152.07     14.02 o 
  -1   7   7      286.32      298.79     25.69 o 
   0   7   7        0.06       -0.31     10.15 o 
   1   7   7      981.70      868.91     36.47 o 
   2   7   7      484.94      418.36     26.38 o 
   3   7   7        0.55        4.58     10.68 o 
   4   7   7        4.92       -9.06      9.06 o 
   5   7   7      108.66      116.06     18.30 o 
   6   7   7        9.01       -5.66      6.53 o 
   7   7   7        3.21       -3.48      7.13 o 
   8   7   7        9.71       13.98     11.33 o 
   9   7   7      368.72      378.38     29.98 o 
  10   7   7      153.69      174.83     25.66 o 
  11   7   7       72.71       95.44     21.44 o 
  12   7   7        0.59       17.04     13.12 o 
  13   7   7       70.07       97.19     25.29 o 
  -8   8   7        6.15       26.69     17.36 o 
  -7   8   7       11.93        7.10     13.53 o 
  -6   8   7      142.15      138.34     23.38 o 
  -5   8   7      185.52      198.77     26.23 o 
  -4   8   7       89.88       87.60     13.21 o 
  -3   8   7       20.74       20.93     15.13 o 
  -2   8   7       78.53       75.18     17.86 o 
  -1   8   7      402.81      448.22     29.48 o 
   0   8   7      487.98      489.60     30.00 o 
   1   8   7      242.56      261.78     25.01 o 
   2   8   7       54.92       65.40     15.10 o 
   3   8   7        6.65       -2.18      9.67 o 
   4   8   7      499.99      545.28     30.33 o 
   5   8   7        0.03       -8.80      8.80 o 
   6   8   7      776.90      826.67     38.02 o 
   7   8   7        0.35       -4.97     10.91 o 
   8   8   7       53.00       43.56     10.72 o 
   9   8   7      123.78      178.27     25.23 o 
  10   8   7       12.05       11.70     14.25 o 
  11   8   7       41.83       43.81     15.51 o 
  12   8   7       46.32       55.23     17.19 o 
  13   8   7       52.49       95.31     26.03 o 
  -8   9   7        4.75       11.24     18.41 o 
  -7   9   7       81.55       73.68     20.94 o 
  -6   9   7        6.24       31.74     15.77 o 
  -5   9   7      292.06      233.04     28.39 o 
  -4   9   7      241.24      255.50     19.99 o 
  -3   9   7       11.31       26.73      9.80 o 
  -2   9   7      219.03      204.05     25.14 o 
  -1   9   7      115.04      103.31     19.89 o 
   0   9   7      135.14      125.90     20.59 o 
   1   9   7      119.22      129.58     20.17 o 
   2   9   7       38.65       47.38     14.20 o 
   3   9   7       78.95       68.60     16.54 o 
   4   9   7      128.74      113.72     19.76 o 
   5   9   7       74.16       74.53     17.34 o 
   6   9   7       18.16        8.54     12.59 o 
   7   9   7      411.48      418.46     29.69 o 
   8   9   7       47.52       58.91     17.60 o 
  12   9   7       26.79       19.54     16.86 o 
  -7  10   7        3.06        3.05     17.65 o 
  -6  10   7      101.81      129.41     25.42 o 
  -5  10   7       21.93       12.07     14.55 o 
  -4  10   7       29.28       30.15     13.77 o 
  -3  10   7      418.24      480.23     24.08 o 
  -2  10   7        5.24       -6.19     11.79 o 
  -1  10   7       35.78       27.82     13.33 o 
   0  10   7        0.20        7.17     11.33 o 
   1  10   7       86.19       88.21     17.69 o 
   2  10   7        0.99       -3.83      9.41 o 
   3  10   7      363.16      390.71     29.15 o 
   4  10   7        0.53       11.26     11.57 o 
   5  10   7        8.94       13.79     12.70 o 
   6  10   7       35.19       58.06     16.84 o 
   7  10   7        5.30        5.77     13.59 o 
   8  10   7       65.35       81.13     20.57 o 
   9  10   7       86.30       79.87     20.63 o 
  -6  11   7        0.01      -14.47     14.47 o 
  -5  11   7       46.75       49.41     20.13 o 
  -4  11   7       26.57       58.15     18.32 o 
  -3  11   7       89.45       88.59     22.73 o 
  -2  11   7        2.11        4.68     12.44 o 
  -1  11   7        2.75       13.73     12.35 o 
   0  11   7        1.44       -3.70      9.69 o 
   1  11   7       64.01       70.37     16.49 o 
   2  11   7      106.48      108.65     19.19 o 
   3  11   7      123.22      131.48     22.81 o 
   4  11   7      262.67      223.94     27.17 o 
   5  11   7      154.87      107.95     21.44 o 
   6  11   7        0.80        6.97     11.98 o 
   7  11   7      110.28      121.89     22.70 o 
   8  11   7       69.24       82.68     20.98 o 
   9  11   7        0.95      -10.41     14.79 o 
  -4  12   7       45.15       74.38     21.28 o 
  -3  12   7        3.27       -0.44     15.62 o 
  -2  12   7       13.16        5.58     15.14 o 
  -1  12   7       22.69        7.19     14.01 o 
   0  12   7      171.66      130.41     22.72 o 
   1  12   7       66.68       64.92     17.60 o 
   2  12   7        5.39        7.28     11.59 o 
   3  12   7       30.07       13.59     13.42 o 
   4  12   7       61.62       52.81     18.06 o 
   5  12   7        0.21       -5.88     13.53 o 
   6  12   7      157.56      186.95     27.10 o 
   7  12   7        2.08        2.57     13.40 o 
   8  12   7       16.96       11.26     16.64 o 
   9  12   7       17.76       17.52     19.24 o 
  -3  13   7       44.35       55.25     22.13 o 
  -2  13   7       32.99       10.37     16.38 o 
  -1  13   7      132.19      122.20     24.53 o 
   0  13   7       20.75       33.55     16.51 o 
   1  13   7       61.68       70.26     20.41 o 
   2  13   7       91.98      111.91     22.74 o 
   3  13   7        1.05       36.30     15.25 o 
   4  13   7      104.63       82.72     23.38 o 
   5  13   7        4.68        2.20     14.79 o 
   6  13   7       98.66       73.20     23.07 o 
   7  13   7       20.25       -7.78     17.54 o 
   8  13   7       18.70       49.50     22.27 o 
  -1  14   7        0.63       14.20     19.72 o 
   0  14   7        2.85       17.60     18.43 o 
   1  14   7       39.27       62.31     21.15 o 
   2  14   7       19.20      -13.16     13.16 o 
   3  14   7       40.26       37.10     20.22 o 
  -2 -11   8        2.54        2.96     18.98 o 
  -1 -11   8        8.65       34.57     20.63 o 
   0 -11   8        4.83       32.64     21.85 o 
   1 -11   8       22.45       36.08     16.77 o 
   2 -11   8      128.77      117.95     36.86 o 
  -4 -10   8        2.19       -0.09     17.08 o 
  -3 -10   8        9.33        9.54     14.86 o 
  -2 -10   8       36.06       15.38     15.60 o 
  -1 -10   8        9.11       35.05     15.99 o 
   0 -10   8        7.65       -0.02     13.57 o 
   1 -10   8       31.49       38.58     13.79 o 
   2 -10   8        3.68        2.36     13.21 o 
   3 -10   8        0.04       17.12     13.90 o 
   4 -10   8      181.72      197.64     30.73 o 
   5 -10   8       13.48       33.07     29.67 o 
  -6  -9   8        0.22       14.75     17.84 o 
  -5  -9   8        1.25       19.24     16.71 o 
  -4  -9   8       35.67       35.12     15.93 o 
  -3  -9   8        0.20        2.94     10.68 o 
  -2  -9   8      114.02      106.14     23.53 o 
  -1  -9   8       30.86       44.81     17.36 o 
   0  -9   8        0.20        3.35     10.66 o 
   1  -9   8      126.74      113.74     18.99 o 
   2  -9   8      182.06      181.56     22.85 o 
   3  -9   8        0.02       11.94     10.99 o 
   4  -9   8        2.48       -2.56     11.68 o 
   5  -9   8      228.56      265.14     28.27 o 
   6  -9   8        7.38        1.64     15.24 o 
   7  -9   8        2.80        7.51     17.02 o 
  -7  -8   8        1.71       -1.13     16.10 o 
  -6  -8   8        0.58        4.47     13.99 o 
  -5  -8   8       47.10       39.13     15.27 o 
  -4  -8   8       30.76       42.46     16.21 o 
  -3  -8   8        4.30       -4.42      9.02 o 
  -2  -8   8       45.70       55.47     17.10 o 
  -1  -8   8        2.90       -8.87      8.87 o 
   0  -8   8      115.63      122.86     24.12 o 
   1  -8   8      167.86      142.18     19.32 o 
   2  -8   8      178.29      171.06     20.90 o 
   3  -8   8       30.95       32.50     17.36 o 
   4  -8   8      118.04      125.62     19.46 o 
   5  -8   8      248.38      296.24     34.70 o 
   7  -8   8      124.97      163.59     29.69 o 
   8  -8   8       60.35       63.92     22.92 o 
   9  -8   8       21.07       24.99     22.59 o 
  -8  -7   8       10.05      -13.64     15.18 o 
  -7  -7   8       51.38       52.72     18.58 o 
  -6  -7   8       33.56       17.78     12.88 o 
  -5  -7   8      111.30      105.31     23.38 o 
  -4  -7   8        0.56        2.90     12.92 o 
  -3  -7   8       10.85       32.31     13.31 o 
  -2  -7   8        7.11       20.89     13.66 o 
  -1  -7   8        9.07       14.73     10.21 o 
   0  -7   8      216.55      179.64     20.93 o 
   1  -7   8      382.45      354.50     56.18 o 
   2  -7   8      872.23      831.34     34.49 o 
   3  -7   8       66.94       69.70     15.14 o 
   4  -7   8       39.68       54.05     14.44 o 
   6  -7   8        0.87       11.68     15.14 o 
   7  -7   8       88.16      150.61     27.78 o 
   8  -7   8        0.65        7.04     15.14 o 
   9  -7   8        4.74       13.53     16.71 o 
  -9  -6   8        2.96        0.85     16.84 o 
  -8  -6   8       52.34       52.46     19.91 o 
  -7  -6   8       10.40        0.76     12.98 o 
  -6  -6   8        6.42       31.24     14.62 o 
  -5  -6   8      216.12      205.42     29.32 o 
  -4  -6   8       26.93       23.64     12.81 o 
  -3  -6   8       73.97      104.83     21.18 o 
  -2  -6   8       85.51      116.82     21.89 o 
  -1  -6   8        4.08        0.12      9.05 o 
   0  -6   8       81.98       72.57     14.77 o 
   1  -6   8       13.55       25.55     10.43 o 
   2  -6   8      134.81      127.58     17.36 o 
   3  -6   8      139.13      161.23     21.01 o 
   5  -6   8       14.79        8.93     12.46 o 
   6  -6   8      459.60      428.25     38.30 o 
   7  -6   8       34.15       38.54     16.78 o 
   8  -6   8        6.13       14.79     16.62 o 
   9  -6   8        0.15       -0.44     15.32 o 
  10  -6   8      102.57       92.63     26.73 o 
  -9  -5   8        0.06        7.36     16.88 o 
  -8  -5   8      280.04      303.59     35.45 o 
  -7  -5   8        1.80        7.39     13.49 o 
  -6  -5   8       31.78       29.91     16.19 o 
  -5  -5   8        6.25        8.91     12.24 o 
  -4  -5   8       59.61       55.05     17.36 o 
  -3  -5   8        3.34       29.78     13.38 o 
  -2  -5   8       18.22       29.89     11.96 o 
  -1  -5   8      449.25      420.68     23.65 o 
   0  -5   8      112.25      134.18     17.43 o 
   1  -5   8       69.93       62.42     13.33 o 
   2  -5   8      709.87      671.91     28.76 o 
   3  -5   8      118.46      115.85     17.48 o 
   4  -5   8      192.67      210.63     27.10 o 
   5  -5   8        0.33       -2.11      9.74 o 
   6  -5   8      388.06      372.87     34.97 o 
   7  -5   8       11.22        9.89     13.38 o 
   8  -5   8       14.50       20.09     14.31 o 
   9  -5   8      212.81      204.16     31.24 o 
  10  -5   8       58.61       27.60     18.93 o 
  11  -5   8      137.41      124.16     30.57 o 
 -10  -4   8        3.41       -3.53     18.58 o 
  -9  -4   8        2.09      -12.88     12.88 o 
  -8  -4   8       55.34       50.57     18.58 o 
  -7  -4   8       40.60       35.47     16.30 o 
  -6  -4   8        0.18       10.70     12.64 o 
  -5  -4   8      132.74      139.19     24.14 o 
  -4  -4   8      167.85      141.04     22.88 o 
  -3  -4   8       31.55       24.01     13.16 o 
  -2  -4   8        0.13       -8.34      8.34 o 
  -1  -4   8      334.81      327.58     20.97 o 
   0  -4   8      320.23      303.93     22.73 o 
   1  -4   8      424.26      403.37     21.72 o 
   2  -4   8      166.26      206.69     38.28 o 
   3  -4   8       80.68       92.15     18.47 o 
   4  -4   8      289.64      282.98     28.98 o 
   5  -4   8       42.66       59.78     17.45 o 
   6  -4   8      168.83      157.84     24.77 o 
   7  -4   8       65.59       54.90     17.15 o 
   8  -4   8      361.79      305.09     33.42 o 
   9  -4   8       98.17       77.54     21.00 o 
  10  -4   8        4.31        8.63     12.98 o 
  11  -4   8      138.98      147.12     29.56 o 
 -10  -3   8       26.72       26.14     18.56 o 
  -9  -3   8       39.13       54.09     19.06 o 
  -8  -3   8        0.91        4.81     14.20 o 
  -7  -3   8      119.13      121.39     23.03 o 
  -6  -3   8      319.51      311.15     31.74 o 
  -5  -3   8        0.98       10.26     10.76 o 
  -4  -3   8      635.25      573.32     34.97 o 
  -3  -3   8        0.97       -5.77      8.54 o 
  -2  -3   8      341.53      310.49     25.97 o 
  -1  -3   8      705.05      692.62     26.57 o 
   0  -3   8      499.93      503.93     22.65 o 
   1  -3   8      859.05      806.78     28.39 o 
   2  -3   8        4.99        2.05      7.18 o 
   3  -3   8        5.79       -6.69      8.78 o 
   4  -3   8      209.90      218.10     24.99 o 
   5  -3   8      291.33      245.81     27.10 o 
   6  -3   8      255.83      174.22     25.38 o 
   7  -3   8       38.64       41.81     15.86 o 
   8  -3   8      187.90      186.27     27.58 o 
   9  -3   8       14.99       32.83     15.49 o 
  10  -3   8        0.06        8.19     13.29 o 
  11  -3   8       41.87       81.44     23.92 o 
  12  -3   8        7.67       35.64     20.83 o 
 -11  -2   8       34.74       34.53     23.49 o 
 -10  -2   8       12.15       38.60     17.95 o 
  -9  -2   8        8.14       12.85     13.70 o 
  -8  -2   8       75.26      104.64     23.16 o 
  -7  -2   8      163.87      167.75     25.21 o 
  -6  -2   8      203.23      205.07     25.79 o 
  -5  -2   8      251.78      270.93     27.52 o 
  -4  -2   8     1179.58     1039.99     44.81 o 
  -3  -2   8      335.22      301.17     24.71 o 
  -2  -2   8      552.33      509.82     20.75 o 
  -1  -2   8       42.40       67.87      8.97 o 
   0  -2   8      109.34      112.16     14.58 o 
   1  -2   8      136.41      155.63     21.91 o 
   2  -2   8       36.95       54.31      9.00 o 
   3  -2   8      179.33      210.47     44.23 o 
   4  -2   8      280.59      258.20     15.45 o 
   5  -2   8       13.24        2.52      9.68 o 
   6  -2   8      282.76      216.73     25.71 o 
   7  -2   8      119.30       98.86     20.57 o 
   8  -2   8      304.06      357.86     34.62 o 
   9  -2   8        0.15       -5.08     11.44 o 
  10  -2   8      113.12      105.10     24.25 o 
  11  -2   8      117.97      110.45     25.64 o 
  12  -2   8       63.47       37.65     20.89 o 
 -11  -1   8        7.88       20.76     20.20 o 
 -10  -1   8        3.59       -5.47     14.16 o 
  -9  -1   8        0.86       11.02     13.66 o 
  -8  -1   8        6.99        9.75      9.33 o 
  -7  -1   8      234.46      241.83     31.70 o 
  -6  -1   8      478.66      451.99     21.73 o 
  -5  -1   8        0.03       -5.23      5.39 o 
  -4  -1   8       69.76       81.95     11.18 o 
  -3  -1   8        1.82       -1.05      5.72 o 
  -2  -1   8      745.75      793.42     35.10 o 
  -1  -1   8      665.72      697.64     19.17 o 
   0  -1   8      813.16      838.33     21.01 o 
   1  -1   8       97.73      122.06     14.20 o 
   2  -1   8       50.53       65.30     14.26 o 
   3  -1   8      276.38      299.73     15.46 o 
   4  -1   8       85.49       88.23     11.08 o 
   5  -1   8      610.13      533.86     20.21 o 
   6  -1   8        3.66        5.45      5.75 o 
   7  -1   8      337.40      324.48     16.70 o 
   8  -1   8       53.43       44.81     16.86 o 
   9  -1   8      116.78      123.11     24.31 o 
  10  -1   8      279.39      268.40     33.40 o 
  11  -1   8       48.56       35.69     17.32 o 
  12  -1   8       12.77       15.69     16.73 o 
 -11   0   8        5.55       10.38     13.32 o 
 -10   0   8       37.31       38.32     13.67 o 
  -9   0   8       14.63       17.62     10.80 o 
  -8   0   8       58.15       55.41     12.16 o 
  -7   0   8       93.03      104.89     15.29 o 
  -6   0   8      222.25      226.60     13.45 o 
  -5   0   8      154.97      193.05     13.54 o 
  -4   0   8      115.34      133.36     10.36 o 
  -3   0   8       72.39       86.96      8.45 o 
  -2   0   8        4.78        8.82      4.86 o 
  -1   0   8       27.10       35.76      5.29 o 
   0   0   8      167.43      210.37     12.03 o 
   1   0   8        5.50        0.37      4.99 o 
   2   0   8       34.09       41.17      9.00 o 
   3   0   8      121.52      130.25     22.81 o 
   4   0   8      302.79      283.25     15.10 o 
   5   0   8     1028.33      926.75     26.04 o 
   6   0   8       38.87       53.40      9.56 o 
   7   0   8      193.31      241.10     16.19 o 
   8   0   8       57.59       54.51     14.97 o 
   9   0   8       26.57       46.32     14.60 o 
  10   0   8        1.23        6.10     10.78 o 
  11   0   8      163.33      168.71     28.74 o 
  12   0   8       50.72       68.69     21.96 o 
  13   0   8        2.15       27.30     18.89 o 
 -11   1   8       14.83       19.56     20.35 o 
 -10   1   8      141.28      221.98     31.48 o 
  -9   1   8       45.10       36.99     15.13 o 
  -8   1   8       11.39       14.43     10.10 o 
  -7   1   8      570.81      519.76     23.99 o 
  -6   1   8      356.37      354.16     19.54 o 
  -5   1   8      352.07      344.17     14.22 o 
  -4   1   8       22.08       34.51      6.63 o 
  -3   1   8       58.91       60.56      7.17 o 
  -2   1   8       87.83      100.72      8.64 o 
  -1   1   8      825.46      813.65     15.15 o 
   0   1   8     1392.30     1414.85     19.11 o 
   1   1   8        7.95       10.05      5.10 o 
   2   1   8     1330.24     1267.12     40.51 o 
   3   1   8      562.28      597.62     20.09 o 
   4   1   8        3.66        5.28      5.73 o 
   5   1   8      363.78      359.81     16.39 o 
   6   1   8      132.44      145.67     12.68 o 
   7   1   8     1046.43     1011.93     51.01 o 
   8   1   8      951.28      961.09     46.47 o 
   9   1   8      628.34      677.56     40.72 o 
  10   1   8       57.03       52.68     16.14 o 
  11   1   8        3.18       -1.39      8.95 o 
  12   1   8       26.28       24.88     16.23 o 
  13   1   8       35.83       39.91     19.26 o 
 -11   2   8       61.55       58.10     23.64 o 
 -10   2   8       82.64      101.26     24.36 o 
  -9   2   8        7.16      -12.46     12.46 o 
  -8   2   8       72.64       61.04     18.19 o 
  -7   2   8       15.90       17.15      9.25 o 
  -6   2   8        4.42        0.88      8.76 o 
  -5   2   8      390.10      398.60     14.64 o 
  -4   2   8      378.93      375.74     13.42 o 
  -3   2   8       37.33       46.46      6.57 o 
  -2   2   8        5.09        1.35      4.17 o 
  -1   2   8        5.36        5.10      3.73 o 
   0   2   8      295.93      303.56      9.03 o 
   1   2   8      217.41      205.15      9.05 o 
   2   2   8      265.38      240.12     17.79 o 
   3   2   8      300.57      301.63     14.82 o 
   4   2   8      272.97      288.53     14.59 o 
   5   2   8      187.17      242.27     29.14 o 
   6   2   8        8.80       17.77      7.05 o 
   7   2   8      132.60      140.53     13.19 o 
   8   2   8       45.69       54.97     15.90 o 
   9   2   8        0.27       -3.77     10.68 o 
  10   2   8        4.97       16.23     12.98 o 
  11   2   8        2.55       -8.89      8.89 o 
  12   2   8        4.10        0.96      9.63 o 
  13   2   8        4.70       25.71     17.86 o 
 -10   3   8        0.15        0.11     16.71 o 
  -9   3   8       45.14       68.47     20.26 o 
  -8   3   8       78.13       58.43     17.95 o 
  -7   3   8       95.51       79.06     18.43 o 
  -6   3   8       41.33       68.08     17.10 o 
  -5   3   8       51.38       47.91      9.95 o 
  -4   3   8      229.77      209.02     10.70 o 
  -3   3   8      231.98      257.20     11.03 o 
  -2   3   8       28.53       40.23      5.90 o 
  -1   3   8      143.18      129.91      8.14 o 
   0   3   8       26.97       35.59      5.32 o 
   1   3   8     1084.52     1078.19     21.38 o 
   2   3   8       80.73       86.86      9.63 o 
   3   3   8       20.76        8.15      6.23 o 
   4   3   8      725.16      718.97     22.06 o 
   5   3   8      120.75      107.70     21.55 o 
   6   3   8      265.48      269.18     16.28 o 
   7   3   8       80.83       83.67     11.57 o 
   8   3   8       66.99       83.70     18.80 o 
   9   3   8        0.11       15.69     12.57 o 
  10   3   8        6.69        6.78     11.24 o 
  11   3   8      161.62      169.93     27.78 o 
  12   3   8       23.85       29.89     14.20 o 
  13   3   8       18.20       18.98     16.62 o 
 -10   4   8       19.25       11.96     16.91 o 
  -9   4   8       10.81        8.80     15.45 o 
  -8   4   8       98.76      100.65     21.57 o 
  -7   4   8      240.13      281.10     28.34 o 
  -6   4   8       55.32       30.04     12.94 o 
  -5   4   8      205.50      204.78     15.39 o 
  -4   4   8       34.73       38.99      8.97 o 
  -3   4   8      137.07      154.76     13.05 o 
  -2   4   8      435.23      425.41     17.30 o 
  -1   4   8      865.68      821.69     16.90 o 
   0   4   8       27.71       29.18      4.55 o 
   1   4   8      441.22      419.23     15.33 o 
   2   4   8      129.62      158.68     12.45 o 
   3   4   8       99.36      123.37     11.07 o 
   4   4   8       12.19       12.99     11.49 o 
   5   4   8      462.09      404.08     18.45 o 
   6   4   8        5.64        8.75      7.02 o 
   7   4   8        7.41       -2.24     14.52 o 
   8   4   8       13.59       21.65     12.51 o 
   9   4   8      184.09      208.58     27.17 o 
  10   4   8        6.18       23.16     13.94 o 
  11   4   8      133.34      162.37     26.77 o 
  12   4   8       97.92       78.19     19.85 o 
  13   4   8       11.09       -9.96     16.10 o 
 -10   5   8       69.80       76.12     22.96 o 
  -9   5   8       54.28       62.07     19.78 o 
  -8   5   8       17.45       23.53     14.95 o 
  -7   5   8       31.07       31.79     13.68 o 
  -6   5   8      148.04      156.27     21.76 o 
  -5   5   8       12.39       27.51      9.07 o 
  -4   5   8      531.50      517.06     21.66 o 
  -3   5   8       51.66       41.53     10.74 o 
  -2   5   8      150.78      139.22     24.56 o 
  -1   5   8      295.18      292.54     33.25 o 
   0   5   8      828.34      741.35     33.75 o 
   1   5   8      582.98      506.98     28.67 o 
   2   5   8      499.69      409.35     15.69 o 
   3   5   8      127.44      123.46     11.10 o 
   4   5   8      155.79      166.23     12.97 o 
   5   5   8       11.46       18.87      7.76 o 
   6   5   8       41.80       43.33     10.09 o 
   7   5   8       16.36       30.69      9.30 o 
   8   5   8       60.06       68.60     11.71 o 
   9   5   8        1.29       -1.42     10.52 o 
  10   5   8       98.76      152.09     24.75 o 
  11   5   8        7.04       14.81     13.01 o 
  12   5   8       25.28       35.45     14.92 o 
  13   5   8      126.11      165.88     31.57 o 
  -9   6   8       16.87       18.45     17.32 o 
  -8   6   8       59.13       64.68     19.41 o 
  -7   6   8       46.85       34.14     14.95 o 
  -6   6   8        0.16        2.61     11.05 o 
  -5   6   8       56.28       52.46     15.95 o 
  -4   6   8       18.23       10.91     11.13 o 
  -3   6   8      345.02      354.32     18.20 o 
  -2   6   8        0.03        0.55      8.65 o 
  -1   6   8      237.09      224.56     15.17 o 
   0   6   8      178.52      210.23     22.33 o 
   1   6   8      100.11       95.42     17.93 o 
   2   6   8     1006.00      951.70     38.82 o 
   3   6   8      223.67      214.98     22.18 o 
   4   6   8        0.11        2.43      6.54 o 
   5   6   8       14.12       10.92     11.68 o 
   6   6   8      212.72      215.19     15.98 o 
   7   6   8      124.28      140.73     14.51 o 
   8   6   8      250.75      282.10     18.95 o 
   9   6   8        7.50       -2.03     11.26 o 
  10   6   8        8.51        9.52     12.07 o 
  11   6   8      233.15      288.60     33.79 o 
  12   6   8        0.48        5.47     13.18 o 
  13   6   8        9.76        0.09     18.61 o 
  -9   7   8        8.90      -12.46     15.86 o 
  -8   7   8        0.78        3.36     15.10 o 
  -7   7   8      100.02      103.98     22.59 o 
  -6   7   8       18.43       20.74     13.31 o 
  -5   7   8       53.64       70.78     17.01 o 
  -4   7   8       43.75       39.71     10.65 o 
  -3   7   8        1.81       -1.16      7.75 o 
  -2   7   8      140.45      153.52     36.60 o 
  -1   7   8      386.13      381.08     28.43 o 
   0   7   8      367.49      370.25     29.37 o 
   1   7   8        0.82        1.26     12.35 o 
   2   7   8        0.04       -2.46     12.20 o 
   3   7   8      110.15      126.92     20.52 o 
   4   7   8      204.56      228.71     24.33 o 
   5   7   8      306.54      335.02     28.04 o 
   6   7   8      146.05      145.28     18.58 o 
   7   7   8        0.27       -2.03     12.85 o 
   8   7   8        8.19        1.18      8.43 o 
   9   7   8      126.63      144.81     23.44 o 
  10   7   8      347.15      387.57     32.72 o 
  11   7   8       23.79       43.68     15.49 o 
  13   7   8        4.46       32.64     20.24 o 
  -8   8   8       84.34       96.01     24.88 o 
  -7   8   8       23.91       28.04     16.75 o 
  -6   8   8      185.49      148.71     23.99 o 
  -5   8   8        2.26       12.96     11.61 o 
  -4   8   8      128.29      150.99     16.30 o 
  -3   8   8       74.34       55.97     22.61 o 
  -2   8   8       99.00       90.08     13.21 o 
  -1   8   8      100.10      121.22     21.83 o 
   0   8   8      133.35      159.80     23.33 o 
   1   8   8       18.50       24.40     15.27 o 
   2   8   8      221.27      207.31     24.94 o 
   3   8   8      257.16      313.28     28.45 o 
   4   8   8        9.85       10.02     13.16 o 
   5   8   8       75.16       99.82     20.00 o 
   6   8   8      269.74      293.00     28.15 o 
   7   8   8       41.15       45.08     16.69 o 
   8   8   8      141.63      143.57     23.40 o 
  10   8   8       56.40       48.63     17.30 o 
  11   8   8      165.14      174.33     26.47 o 
  12   8   8        0.13      -10.17     12.68 o 
  13   8   8       10.46       15.88     20.78 o 
  -7   9   8       25.82       51.18     18.32 o 
  -6   9   8      149.14      115.27     24.03 o 
  -5   9   8       83.89       92.29     20.54 o 
  -4   9   8       41.04       35.47     14.30 o 
  -3   9   8        5.45       16.36     10.22 o 
  -2   9   8       37.28       41.65     18.26 o 
  -1   9   8        3.24       23.88     16.56 o 
   0   9   8        0.38        1.44     13.42 o 
   1   9   8        4.35        5.53     12.03 o 
   2   9   8      122.42       97.45     19.52 o 
   3   9   8      173.30      166.77     23.90 o 
   4   9   8      136.86      168.43     24.49 o 
   5   9   8       29.21       26.67     15.10 o 
   6   9   8       58.36      101.22     20.50 o 
   7   9   8       64.26       89.32     19.59 o 
   8   9   8       29.85       52.72     19.11 o 
  -6  10   8        0.27       -3.38     13.77 o 
  -5  10   8       60.73      116.66     23.86 o 
  -4  10   8      478.97      494.06     37.06 o 
  -3  10   8       13.04       23.29     26.02 o 
  -2  10   8        0.50       -8.19     14.60 o 
  -1  10   8        0.00        9.32     13.57 o 
   0  10   8      130.61       93.35     20.33 o 
   1  10   8      112.25      129.87     22.85 o 
   2  10   8       69.87       90.74     19.98 o 
   3  10   8       94.96      110.11     21.85 o 
   4  10   8        4.78        0.26     13.46 o 
   5  10   8      125.33      125.77     21.87 o 
   6  10   8       15.40       13.81     15.14 o 
   7  10   8      100.04      100.69     21.35 o 
   8  10   8      409.25      517.02     36.64 o 
   9  10   8       17.28       15.99     17.45 o 
  -5  11   8       15.44       11.13     16.47 o 
  -4  11   8        9.21        6.82     15.40 o 
  -3  11   8        6.05       -4.81     10.32 o 
  -2  11   8        0.82        7.06     15.25 o 
  -1  11   8        7.39       17.12     15.12 o 
   0  11   8      114.85      118.28     23.01 o 
   2  11   8       60.17       58.52     17.58 o 
   3  11   8      234.25      240.02     28.89 o 
   4  11   8      261.37      239.36     28.54 o 
   5  11   8        0.06        3.59     13.38 o 
   6  11   8       59.54       51.81     18.43 o 
   7  11   8        0.17       11.76     16.49 o 
   8  11   8       38.81       44.86     19.35 o 
   9  11   8        1.05      -12.90     15.56 o 
  -4  12   8       13.01       33.48     18.32 o 
  -3  12   8       14.56       18.19     12.40 o 
  -2  12   8       42.73       52.31     19.80 o 
  -1  12   8       22.09        4.49     16.84 o 
   0  12   8       58.72       92.90     22.13 o 
   1  12   8       71.78       16.54     15.05 o 
   2  12   8       22.38       23.27     14.20 o 
   3  12   8       31.30        2.11     11.94 o 
   4  12   8       13.63       34.01     16.69 o 
   5  12   8      152.47      158.93     26.34 o 
   6  12   8        6.86       -3.16     13.92 o 
   7  12   8        0.08        3.29     14.71 o 
   8  12   8        9.25       22.74     20.33 o 
   9  12   8       68.72       72.57     24.33 o 
  -2  13   8       50.73       44.55     21.18 o 
  -1  13   8       14.84       21.94     17.95 o 
   0  13   8       29.01       11.63     16.06 o 
   1  13   8       91.88       89.87     20.76 o 
   2  13   8       49.91       64.57     18.58 o 
   3  13   8       48.73       59.63     18.58 o 
   4  13   8       32.66       32.66     17.97 o 
   5  13   8       42.11        8.93     17.95 o 
   6  13   8       42.05       48.95     21.85 o 
   7  13   8       13.93        5.21     18.93 o 
  -2 -10   9       15.59       35.97     23.46 o 
  -1 -10   9        2.26      -15.73     15.73 o 
   0 -10   9        3.76       -3.92     14.79 o 
   1 -10   9       22.94       11.84     14.90 o 
   2 -10   9       28.31       27.95     16.89 o 
   3 -10   9      150.27      160.30     33.67 o 
   4 -10   9       31.52       45.85     18.84 o 
  -4  -9   9        0.89      -12.22     15.56 o 
  -3  -9   9       31.02       47.80     17.69 o 
  -2  -9   9       42.25       70.89     20.87 o 
  -1  -9   9        7.53       17.65     14.66 o 
   0  -9   9       14.41       -0.36     10.59 o 
   1  -9   9       42.02       27.41     12.48 o 
   2  -9   9      116.35      127.13     20.26 o 
   3  -9   9       32.92       22.29     13.99 o 
   4  -9   9       94.59       85.24     25.77 o 
   5  -9   9        9.14       14.06     14.26 o 
   6  -9   9       12.72        8.05     18.84 o 
  -6  -8   9      133.50      161.32     31.76 o 
  -5  -8   9        9.20       10.20     15.97 o 
  -4  -8   9        2.48       12.11     13.62 o 
  -3  -8   9       24.33       28.89     14.53 o 
  -2  -8   9       78.94      121.78     25.03 o 
  -1  -8   9      208.73      221.82     32.09 o 
   0  -8   9       54.83       47.98     17.54 o 
   1  -8   9       74.60       76.25     15.90 o 
   2  -8   9       11.00        6.70     10.71 o 
   3  -8   9       51.02       64.28     15.73 o 
   4  -8   9       11.59       17.99     16.85 o 
   5  -8   9       73.21       55.27     15.94 o 
   6  -8   9      102.24      162.47     43.83 o 
   8  -8   9       77.82       84.70     25.71 o 
  -7  -7   9        0.01       16.93     17.06 o 
  -6  -7   9       39.60       49.28     16.58 o 
  -5  -7   9       11.93       -4.27     11.46 o 
  -4  -7   9       11.18       17.12     13.70 o 
  -3  -7   9      222.80      242.46     31.48 o 
  -2  -7   9        7.41       -4.75     12.00 o 
   0  -7   9      109.28       82.53     16.23 o 
   1  -7   9      384.20      370.58     68.32 o 
   2  -7   9       39.91       42.30     13.70 o 
   3  -7   9      106.44      106.70     20.77 o 
   4  -7   9       80.58       95.06     26.44 o 
   5  -7   9        0.49       21.95     13.08 o 
   6  -7   9      140.80      126.29     26.64 o 
   7  -7   9        9.01       35.58     17.86 o 
   8  -7   9        2.39       16.45     17.73 o 
   9  -7   9       32.25       18.95     19.80 o 
  -8  -6   9       18.43       13.20     17.30 o 
  -7  -6   9       30.23       24.40     17.28 o 
  -6  -6   9        3.32      -11.61     11.61 o 
  -5  -6   9       14.57       10.81     15.16 o 
  -4  -6   9       39.53       37.28     15.27 o 
  -3  -6   9      210.91      190.67     28.28 o 
  -2  -6   9       37.32       53.55     17.71 o 
  -1  -6   9       24.56       13.15      9.77 o 
   0  -6   9       95.29       77.50     15.18 o 
   1  -6   9       26.28       13.02     21.22 o 
   2  -6   9       31.44       29.58     11.26 o 
   3  -6   9      272.74      267.78     24.33 o 
   4  -6   9       15.78       27.12     13.06 o 
   5  -6   9       61.02       69.24     19.11 o 
   6  -6   9       60.58       79.41     21.28 o 
   7  -6   9      111.37       69.13     21.81 o 
   8  -6   9        4.88        4.97     15.79 o 
   9  -6   9      104.56       54.68     21.68 o 
  -8  -5   9       11.85       22.77     16.88 o 
  -7  -5   9        0.25       12.77     14.49 o 
  -6  -5   9       33.56       23.66     14.57 o 
  -5  -5   9       13.10      -11.90     11.90 o 
  -4  -5   9      348.11      297.03     32.66 o 
  -3  -5   9      191.17      168.27     26.49 o 
  -2  -5   9      389.56      371.36     34.73 o 
  -1  -5   9      146.26      125.78     35.92 o 
   0  -5   9        2.41        7.81      8.88 o 
   1  -5   9       21.62       25.72     10.84 o 
   2  -5   9      183.61      177.61     20.37 o 
   3  -5   9      298.98      312.19     63.69 o 
   4  -5   9        3.07        9.00     12.55 o 
   5  -5   9        0.00       -4.36     12.33 o 
   6  -5   9        5.43       -5.47     10.91 o 
   7  -5   9        1.27       -1.61     12.16 o 
   8  -5   9       91.43      127.49     27.30 o 
   9  -5   9       19.06       30.24     17.12 o 
  10  -5   9      143.35      169.15     33.68 o 
  -9  -4   9        6.43        7.54     18.15 o 
  -8  -4   9       53.99       42.07     17.76 o 
  -7  -4   9      174.56      172.78     28.37 o 
  -6  -4   9       58.08       49.65     18.43 o 
  -5  -4   9        1.50      -11.15     11.15 o 
  -4  -4   9        5.44        9.30     11.09 o 
  -3  -4   9      466.73      479.44     34.86 o 
  -2  -4   9      230.28      215.22     27.30 o 
  -1  -4   9      148.05      135.42     17.47 o 
   0  -4   9      209.84      207.00     20.19 o 
   1  -4   9      592.38      597.04     27.49 o 
   2  -4   9       25.58       21.15     10.21 o 
   3  -4   9        4.90       -1.32      8.65 o 
   4  -4   9       73.47       86.25     20.09 o 
   5  -4   9        7.85        5.95     12.24 o 
   6  -4   9      206.80      241.45     30.85 o 
   7  -4   9      434.52      424.37     34.84 o 
   8  -4   9        1.62       12.59     14.29 o 
   9  -4   9       36.99       45.25     18.58 o 
  10  -4   9       16.43       15.47     17.91 o 
  11  -4   9        2.55       17.32     19.76 o 
 -10  -3   9        0.07      -15.75     15.75 o 
  -9  -3   9       23.89        9.93     15.71 o 
  -8  -3   9        0.23        0.46     13.03 o 
  -7  -3   9       48.30       63.29     19.32 o 
  -6  -3   9       12.00       13.86     12.77 o 
  -5  -3   9       74.02       87.01     20.44 o 
  -4  -3   9        9.07       12.37     11.35 o 
  -3  -3   9       68.61       53.20     16.03 o 
  -2  -3   9      741.75      711.86     39.80 o 
  -1  -3   9       20.53       29.91      9.97 o 
   0  -3   9       87.56       78.65     19.04 o 
   1  -3   9      825.53      767.66     29.62 o 
   2  -3   9       13.14       18.27      9.76 o 
   3  -3   9        0.17        3.29      9.22 o 
   4  -3   9       27.31       23.72     13.49 o 
   5  -3   9      344.02      360.06     33.03 o 
   6  -3   9        3.66       -0.70     11.18 o 
   7  -3   9      627.15      476.35     36.49 o 
   8  -3   9       69.75       78.10     21.72 o 
   9  -3   9       24.48       11.79     13.01 o 
  10  -3   9       40.34       38.47     18.13 o 
  11  -3   9        1.24      -10.98     13.99 o 
 -10  -2   9       32.75       37.01     19.85 o 
  -9  -2   9        2.96       -8.63     12.88 o 
  -8  -2   9       24.88       37.23     16.62 o 
  -7  -2   9       12.68        9.48     13.49 o 
  -6  -2   9      274.95      280.69     30.15 o 
  -5  -2   9        4.49       -1.79     10.09 o 
  -4  -2   9       13.40       21.57     12.55 o 
  -3  -2   9     1593.54     1593.95     57.80 o 
  -2  -2   9      669.29      652.72     24.66 o 
  -1  -2   9      139.02      158.41     12.84 o 
   0  -2   9       57.40       68.85     11.59 o 
   1  -2   9       35.02       31.69      7.94 o 
   2  -2   9      187.24      205.86     18.06 o 
   3  -2   9      155.12      156.07     14.61 o 
   4  -2   9       76.01       80.72     11.18 o 
   5  -2   9      278.17      267.61     17.77 o 
   6  -2   9      458.25      381.34     30.46 o 
   7  -2   9      159.98      118.06     22.83 o 
   8  -2   9      144.32      137.58     24.88 o 
   9  -2   9      630.93      579.40     41.18 o 
  10  -2   9        0.60        8.71     13.99 o 
  11  -2   9       13.52       23.35     17.41 o 
  12  -2   9        1.20       24.53     18.26 o 
 -11  -1   9        4.68       -2.88     18.21 o 
 -10  -1   9       50.33       55.79     21.15 o 
  -9  -1   9       56.08       60.87     20.87 o 
  -8  -1   9      160.06      179.06     28.21 o 
  -7  -1   9        8.86       14.95     12.70 o 
  -6  -1   9        1.89       11.72     11.24 o 
  -5  -1   9       27.51       40.15      9.51 o 
  -4  -1   9        8.92       15.12      7.87 o 
  -3  -1   9      804.21      803.18     26.57 o 
  -2  -1   9       58.95       45.75      9.50 o 
  -1  -1   9       79.86       81.19      9.82 o 
   0  -1   9       45.64       53.30      8.28 o 
   1  -1   9       29.31       33.38      7.42 o 
   2  -1   9       56.95       45.42      9.32 o 
   3  -1   9       50.94       64.35     10.42 o 
   4  -1   9      543.14      533.83     21.56 o 
   5  -1   9       39.68       43.73      9.30 o 
   6  -1   9       11.57       16.27      7.65 o 
   7  -1   9      566.02      514.27     21.49 o 
   8  -1   9        0.11        0.83      9.43 o 
   9  -1   9        1.54       -8.50      8.50 o 
  10  -1   9      237.64      196.86     30.85 o 
  11  -1   9        4.08       11.39     14.90 o 
  12  -1   9        5.22       14.27     17.84 o 
 -10   0   9        7.10        1.24     12.19 o 
  -9   0   9       98.47       97.61     17.18 o 
  -8   0   9        4.51        3.29     11.47 o 
  -7   0   9        1.55       -0.52      9.14 o 
  -6   0   9      359.01      351.26     16.03 o 
  -5   0   9      229.48      258.04     14.30 o 
  -4   0   9       70.69       65.04     10.28 o 
  -3   0   9       13.08        9.77      5.92 o 
  -2   0   9       75.42       82.78      8.40 o 
  -1   0   9        6.70        8.45      5.59 o 
   0   0   9      203.02      219.36     13.19 o 
   1   0   9      346.87      355.40     14.37 o 
   2   0   9       98.47       84.62     11.55 o 
   3   0   9      700.44      620.23     27.28 o 
   4   0   9      123.89      144.23     13.66 o 
   5   0   9        0.02        5.05     10.83 o 
   6   0   9      372.41      359.32     18.34 o 
   7   0   9      612.58      644.78     32.59 o 
   8   0   9       70.63       59.50     17.30 o 
   9   0   9        2.41        9.91     11.31 o 
  10   0   9       12.92       28.69     15.03 o 
  11   0   9       67.21       78.47     20.70 o 
  12   0   9        0.04       11.66     15.86 o 
 -10   1   9        8.30       -2.77     17.67 o 
  -9   1   9        0.00      -10.00     15.51 o 
  -8   1   9       83.56       89.90     15.19 o 
  -7   1   9        9.54        5.55      9.23 o 
  -6   1   9       32.01       21.62      9.49 o 
  -5   1   9      457.45      486.08     23.24 o 
  -4   1   9       19.64       19.66      6.84 o 
  -3   1   9       20.56       22.61      5.82 o 
  -2   1   9        7.29       15.65      5.29 o 
  -1   1   9      984.69      988.48     17.55 o 
   0   1   9        2.86       -0.83      4.87 o 
   1   1   9     1313.64     1267.41     25.63 o 
   2   1   9       54.99       56.87      9.67 o 
   3   1   9        5.46        4.28      8.90 o 
   4   1   9      438.11      407.26     17.98 o 
   5   1   9      648.93      616.60     34.62 o 
   6   1   9     1812.80     1685.39     37.08 o 
   7   1   9      710.79      702.89     24.39 o 
   8   1   9      240.28      233.52     28.87 o 
   9   1   9        1.32       19.17     11.61 o 
  10   1   9      112.22       89.95     21.18 o 
  11   1   9      120.78      119.19     24.01 o 
  12   1   9        1.79        9.93     12.31 o 
 -10   2   9       16.42       50.00     20.28 o 
  -9   2   9       81.94       87.32     22.57 o 
  -8   2   9       34.83       40.89     17.67 o 
  -7   2   9       50.46       63.85     17.28 o 
  -6   2   9        4.26        2.41     16.19 o 
  -5   2   9      296.15      299.45     14.23 o 
  -4   2   9       23.18       18.08      6.33 o 
  -3   2   9       88.53       92.73     10.12 o 
  -2   2   9       88.66       95.98      8.31 o 
  -1   2   9       64.30       67.97      8.43 o 
   0   2   9     1094.29     1036.59     17.16 o 
   1   2   9       10.55       18.53      6.09 o 
   2   2   9        9.92        9.78      9.28 o 
   3   2   9     3364.01     3304.64     51.57 o 
   4   2   9       31.14       27.93      8.09 o 
   5   2   9      123.52      119.85     12.70 o 
   6   2   9       16.97       12.38      7.19 o 
   7   2   9        4.76       17.65      7.00 o 
   8   2   9       52.68       45.23     14.79 o 
   9   2   9       42.54       33.03     14.53 o 
  10   2   9       61.26       48.19     15.97 o 
  11   2   9       26.45       19.37     13.59 o 
  12   2   9       42.11       64.64     18.91 o 
  13   2   9       57.06       54.23     21.35 o 
 -10   3   9       13.22        3.03     16.80 o 
  -9   3   9       46.92       52.44     18.93 o 
  -8   3   9      201.47      225.33     28.37 o 
  -7   3   9       16.33       -3.83     12.11 o 
  -6   3   9        0.13       -3.03     10.09 o 
  -5   3   9        0.14        2.36      7.88 o 
  -4   3   9      396.95      369.42     23.33 o 
  -3   3   9      360.98      359.56     16.67 o 
  -2   3   9      334.70      306.78     11.92 o 
  -1   3   9       16.46       15.63      5.60 o 
   0   3   9      298.29      298.56      9.61 o 
   1   3   9      796.04      775.41     32.39 o 
   2   3   9       23.00       24.99      7.39 o 
   3   3   9      125.75      133.87     12.35 o 
   4   3   9      830.82      750.10     23.81 o 
   5   3   9        6.38        7.49      7.05 o 
   6   3   9        0.78       10.18      7.11 o 
   7   3   9       32.65       42.93      9.83 o 
   8   3   9      303.85      308.49     30.89 o 
   9   3   9       39.85       53.72     16.51 o 
  10   3   9       82.10      137.25     23.86 o 
  11   3   9       29.53       33.29     13.79 o 
  12   3   9        7.83       15.64     14.42 o 
  13   3   9       10.99        8.37     17.80 o 
 -10   4   9        2.61       -8.02     17.41 o 
  -9   4   9       35.03       52.37     20.65 o 
  -8   4   9       80.55       81.68     19.83 o 
  -7   4   9        4.06        3.14     12.61 o 
  -6   4   9       47.44       33.70     13.90 o 
  -5   4   9       64.41       82.01     11.66 o 
  -4   4   9      283.07      299.30     23.33 o 
  -3   4   9      443.56      432.86     31.69 o 
  -2   4   9      185.03      182.24     13.67 o 
  -1   4   9      287.48      329.04     15.86 o 
   0   4   9     1549.61     1534.36     21.29 o 
   1   4   9      198.03      199.86      8.03 o 
   2   4   9       47.19       67.27     17.56 o 
   3   4   9       87.15       94.49     10.96 o 
   4   4   9      265.34      292.54     16.17 o 
   5   4   9      313.53      322.72     35.23 o 
   6   4   9        2.45       16.04      8.33 o 
   7   4   9        0.02       -4.01     14.89 o 
   8   4   9      271.50      263.50     23.06 o 
   9   4   9      108.41      144.94     23.94 o 
  10   4   9       37.53       30.85     14.55 o 
  11   4   9       51.37       47.97     15.99 o 
  12   4   9      101.68       65.18     19.91 o 
  13   4   9        8.18       22.42     17.86 o 
  -9   5   9       26.40       24.68     19.74 o 
  -8   5   9        0.85       10.87     15.14 o 
  -7   5   9       76.94       94.57     19.39 o 
  -6   5   9       35.55       32.72     12.11 o 
  -5   5   9        0.06       -4.18      9.16 o 
  -4   5   9       27.42       17.43      8.35 o 
  -3   5   9       28.45       30.04      8.94 o 
  -2   5   9      728.12      732.30     29.48 o 
  -1   5   9       37.55       37.27      8.35 o 
   0   5   9      828.63      776.60     34.49 o 
   1   5   9     2421.19     2292.51     60.46 o 
   2   5   9       50.97       57.32     16.12 o 
   3   5   9        0.16       -7.04      7.04 o 
   4   5   9       74.57       52.54      9.66 o 
   5   5   9       60.05       52.05     10.41 o 
   6   5   9      159.13      142.40     14.34 o 
   7   5   9       75.08       90.72     13.08 o 
   8   5   9       19.13       16.50      9.38 o 
   9   5   9      100.34      134.44     23.66 o 
  10   5   9       50.09       48.47     17.49 o 
  11   5   9       32.02       20.50     14.68 o 
  12   5   9      107.92      152.68     27.97 o 
  13   5   9      154.00      171.35     31.87 o 
  -9   6   9        1.48        6.01     19.61 o 
  -8   6   9        4.33      -12.96     12.96 o 
  -7   6   9        3.03        5.66     12.18 o 
  -6   6   9      134.79      163.02     23.55 o 
  -5   6   9        6.72        3.90     10.52 o 
  -4   6   9       22.35       18.53     10.25 o 
  -3   6   9       88.74       80.74     12.82 o 
  -2   6   9        3.86       14.47      8.07 o 
  -1   6   9       27.18       27.08      8.25 o 
   0   6   9       33.47       43.25     16.36 o 
   1   6   9      987.30      928.84     40.04 o 
   2   6   9        7.22        9.30     14.03 o 
   3   6   9        0.35        8.82     12.66 o 
   4   6   9       27.53       32.29     15.56 o 
   5   6   9      283.73      277.43     23.66 o 
   6   6   9      510.51      515.21     22.09 o 
   7   6   9      305.44      353.76     19.30 o 
   8   6   9       35.32       26.03     23.72 o 
   9   6   9       60.28       76.84     19.06 o 
  10   6   9        7.44        5.29     13.57 o 
  11   6   9        6.65        0.76     11.81 o 
  12   6   9        6.37       36.10     16.38 o 
  13   6   9       70.83       39.69     22.37 o 
  -8   7   9       15.66       39.06     17.93 o 
  -7   7   9        3.07       -2.31     13.49 o 
  -6   7   9       44.17       74.12     17.78 o 
  -5   7   9       85.15       72.46     17.58 o 
  -4   7   9      301.84      335.64     29.49 o 
  -3   7   9      614.00      584.56     24.48 o 
  -2   7   9     1363.26     1360.34     67.82 o 
  -1   7   9       48.88       56.17     10.85 o 
   0   7   9      293.15      273.26     27.89 o 
   1   7   9      345.80      358.92     30.02 o 
   2   7   9     1735.98     1553.23     53.31 o 
   3   7   9       38.09       43.31     16.82 o 
   4   7   9        2.88       12.18     14.49 o 
   5   7   9       23.46       30.85     16.23 o 
   6   7   9       89.60       97.67     20.46 o 
   7   7   9        6.26        2.57     15.21 o 
   8   7   9       43.73       56.90     12.45 o 
   9   7   9      123.58      131.41     23.46 o 
  10   7   9      302.30      317.18     33.59 o 
  11   7   9       13.94       35.42     15.27 o 
  12   7   9       13.81       24.14     16.25 o 
  13   7   9        0.13       15.58     19.74 o 
  -8   8   9       17.69       32.50     18.21 o 
  -7   8   9       30.88       34.25     18.43 o 
  -6   8   9      124.50       97.64     21.07 o 
  -5   8   9       90.23      110.54     21.85 o 
  -4   8   9       57.16       72.81     13.32 o 
  -3   8   9        7.32       -8.10      8.10 o 
  -2   8   9      339.84      386.20     21.23 o 
  -1   8   9      415.20      420.90     31.68 o 
   0   8   9        0.58       -3.83     13.46 o 
   1   8   9        1.98       14.44     14.81 o 
   2   8   9      224.15      219.91     26.60 o 
   3   8   9        7.26       12.29     14.90 o 
   4   8   9       43.08       41.31     17.95 o 
   5   8   9        1.57       11.94     15.90 o 
   6   8   9      113.99       99.17     21.87 o 
   7   8   9       39.24       34.23     16.75 o 
   8   8   9       25.58       36.80     17.28 o 
  12   8   9        2.09       14.90     16.56 o 
  -7   9   9       21.65        4.64     17.30 o 
  -6   9   9        0.44       -4.66     13.92 o 
  -5   9   9      175.08      171.08     25.49 o 
  -4   9   9        0.01        6.13      8.97 o 
  -3   9   9       11.67       -0.26      9.30 o 
  -2   9   9      209.58      194.84     18.09 o 
  -1   9   9       11.16       22.42     16.58 o 
   0   9   9       38.19       17.36     14.81 o 
   1   9   9        0.09       16.86     15.16 o 
   2   9   9        1.36       -0.28     13.12 o 
   3   9   9      170.91      220.43     27.41 o 
   4   9   9       65.94       94.81     21.52 o 
   5   9   9      169.88      248.69     28.39 o 
   6   9   9      133.98      163.79     25.45 o 
   7   9   9      496.98      507.87     36.54 o 
   8   9   9      105.80      131.54     24.36 o 
  -6  10   9        0.27        0.33     17.43 o 
  -5  10   9      433.99      455.33     40.96 o 
  -4  10   9       51.88       36.12     15.86 o 
  -3  10   9        9.45        7.56      9.86 o 
  -2  10   9        4.33       22.22     16.52 o 
  -1  10   9       25.30       49.32     18.08 o 
   0  10   9      224.88      214.81     28.71 o 
   1  10   9       16.88        8.74     13.96 o 
   2  10   9       89.49       71.76     20.72 o 
   3  10   9       88.51      107.86     23.90 o 
   4  10   9        1.00       -8.76     13.86 o 
   5  10   9       16.34       25.38     18.04 o 
   6  10   9       55.39       47.80     19.87 o 
   7  10   9      390.12      434.13     37.60 o 
   8  10   9       57.24       60.96     21.52 o 
   9  10   9       21.58       -7.02     16.95 o 
  -5  11   9      101.24       49.80     21.61 o 
  -4  11   9        4.27       -8.82     15.03 o 
  -3  11   9       38.64       33.56     18.92 o 
  -2  11   9        1.64       15.77     15.62 o 
  -1  11   9        7.67        7.10     15.75 o 
   0  11   9      200.91      225.66     30.89 o 
   1  11   9       56.46       87.99     21.74 o 
   2  11   9       24.74       67.06     18.23 o 
   3  11   9       74.88      101.74     23.31 o 
   4  11   9      165.16      163.24     26.36 o 
   5  11   9       59.56       76.08     21.24 o 
   6  11   9       10.12        6.64     15.95 o 
   7  11   9       13.10       29.02     18.37 o 
   8  11   9        4.10      -17.01     17.01 o 
   9  11   9        2.73       -3.36     18.63 o 
  -3  12   9      112.89      131.18     20.21 o 
  -2  12   9        0.97      -14.31     14.31 o 
  -1  12   9        1.62       -8.50     15.29 o 
   0  12   9        6.56        2.24     14.53 o 
   1  12   9       13.93        1.44     13.96 o 
   2  12   9       45.72       43.18     18.26 o 
   3  12   9       16.31       -5.95     11.15 o 
   4  12   9      254.20      264.46     32.72 o 
   5  12   9        2.26       14.55     17.89 o 
   6  12   9        4.22        1.05     17.52 o 
   7  12   9        2.90        8.43     18.54 o 
   8  12   9       50.97       10.81     19.65 o 
   9  12   9       28.17       10.70     23.62 o 
  -2  13   9        0.29      -14.49     22.31 o 
  -1  13   9        6.19       20.09     22.50 o 
   0  13   9       23.50       31.46     21.22 o 
   1  13   9      158.12      209.65     32.72 o 
   2  13   9       26.24      -11.02     16.45 o 
   3  13   9       16.92      -14.03     16.06 o 
   4  13   9       18.36       30.63     20.65 o 
   5  13   9        4.00      -17.39     17.39 o 
   6  13   9       25.14        0.11     19.39 o 
  -2  -9  10        2.67       -3.66     15.79 o 
  -1  -9  10        1.43        0.22     17.19 o 
   0  -9  10       36.77       23.83     14.48 o 
   1  -9  10      126.41      134.79     24.19 o 
   2  -9  10      245.06      224.93     55.91 o 
   3  -9  10       85.28       55.26     20.46 o 
   4  -9  10        4.04       17.94     18.54 o 
   5  -9  10       35.08       46.80     23.79 o 
  -4  -8  10        0.01      -12.59     14.20 o 
  -3  -8  10        2.33        6.91     13.44 o 
  -2  -8  10       83.95       72.24     19.80 o 
  -1  -8  10       20.22       49.19     17.97 o 
   0  -8  10       57.99       46.56     14.49 o 
   1  -8  10        4.83      -10.22     11.68 o 
   2  -8  10       16.41       14.85     12.36 o 
   3  -8  10        7.86       12.49     11.79 o 
   4  -8  10       64.99       41.69     16.41 o 
   5  -8  10      135.72      130.69     28.83 o 
   6  -8  10       20.82        4.59     19.02 o 
  -6  -7  10       45.70       64.66     22.50 o 
  -5  -7  10       14.32       10.00     16.34 o 
  -4  -7  10       43.39       52.59     18.13 o 
  -3  -7  10        4.00       12.85     12.27 o 
  -2  -7  10       99.03       77.88     20.78 o 
  -1  -7  10      232.48      193.15     95.69 o 
   0  -7  10       45.47       39.72     16.51 o 
   1  -7  10       28.98       25.61     12.51 o 
   2  -7  10       51.38       70.93     29.72 o 
   3  -7  10        0.27       -0.76      9.86 o 
   4  -7  10        0.03      -10.53     10.70 o 
   5  -7  10       17.57       17.36     13.31 o 
   6  -7  10       30.68       49.90     16.27 o 
   7  -7  10       26.67       27.99     19.85 o 
   8  -7  10       56.87       56.71     23.70 o 
  -7  -6  10        6.02        2.09     16.17 o 
  -6  -6  10        0.56      -12.46     12.46 o 
  -5  -6  10       35.93       44.90     19.87 o 
  -4  -6  10        8.14       -2.64     13.14 o 
  -3  -6  10      157.78      105.71     23.20 o 
  -2  -6  10       31.53       27.28     13.70 o 
  -1  -6  10       15.92       14.96     22.52 o 
   0  -6  10       12.51       10.23     10.10 o 
   1  -6  10       35.54       34.15     12.68 o 
   2  -6  10      393.06      340.18     36.47 o 
   3  -6  10       38.92       39.35     21.11 o 
   4  -6  10        1.81       10.80     11.06 o 
   5  -6  10       32.26       51.10     14.55 o 
   6  -6  10       52.83       72.77     21.48 o 
   7  -6  10       70.33       62.29     21.46 o 
   8  -6  10       20.63        9.56     17.01 o 
   9  -6  10       17.51       31.79     21.15 o 
  -8  -5  10        4.94       18.23     17.91 o 
  -7  -5  10        8.25        8.26     14.40 o 
  -6  -5  10        1.06        1.66     12.03 o 
  -5  -5  10       46.76       62.53     21.44 o 
  -4  -5  10      188.86      159.91     27.69 o 
  -3  -5  10      147.30      124.51     24.88 o 
  -2  -5  10        3.63        5.23     12.83 o 
  -1  -5  10      133.33      131.93     25.45 o 
   0  -5  10        2.00       -4.18      8.12 o 
   1  -5  10        1.29       -3.88      7.92 o 
   2  -5  10       13.52       20.79     10.74 o 
   3  -5  10       20.98        0.03     14.80 o 
   4  -5  10        2.18        8.03     11.26 o 
   5  -5  10        9.81        4.23     13.94 o 
   6  -5  10       72.75       82.11     22.81 o 
   7  -5  10      309.31      263.28     34.70 o 
   8  -5  10      245.28      210.39     33.14 o 
   9  -5  10       48.78       92.72     24.42 o 
  -8  -4  10       15.84       -2.14     16.97 o 
  -7  -4  10        3.85       10.48     15.34 o 
  -6  -4  10        9.38       20.63     14.03 o 
  -5  -4  10        2.72       -9.96      9.96 o 
  -4  -4  10      228.84      216.53     28.76 o 
  -3  -4  10      145.31      152.94     25.73 o 
  -2  -4  10       99.91      113.64     22.57 o 
  -1  -4  10      211.48      209.45     40.25 o 
   0  -4  10      240.15      258.58     44.17 o 
   1  -4  10       24.30       40.71     28.89 o 
   2  -4  10      100.76       91.14     15.58 o 
   3  -4  10       21.83       41.22     12.93 o 
   4  -4  10       71.39       68.04     18.84 o 
   5  -4  10       27.54       35.69     15.77 o 
   6  -4  10       98.45      118.82     24.36 o 
   7  -4  10       49.10       62.87     19.93 o 
   8  -4  10      189.47      140.76     27.41 o 
   9  -4  10        8.07      -12.27     12.27 o 
  10  -4  10        2.25       -5.32     17.60 o 
  -9  -3  10       30.75       21.52     22.09 o 
  -8  -3  10       14.80       19.54     16.21 o 
  -7  -3  10      189.97      141.65     25.79 o 
  -6  -3  10       67.02       66.05     19.52 o 
  -5  -3  10       13.13       10.48     12.72 o 
  -4  -3  10        0.75       -9.48     10.26 o 
  -3  -3  10       26.51       28.60     14.71 o 
  -2  -3  10      310.78      306.11     31.79 o 
  -1  -3  10        6.74        7.75      8.51 o 
   0  -3  10      324.10      325.33     25.74 o 
   1  -3  10       72.89       75.16     13.76 o 
   2  -3  10        8.37       17.05      9.43 o 
   3  -3  10        5.17       -1.03     15.08 o 
   4  -3  10      509.78      501.56     35.45 o 
   5  -3  10      349.49      302.93     32.48 o 
   6  -3  10       74.48       63.20     19.19 o 
   7  -3  10      129.05      108.01     24.42 o 
   8  -3  10      159.03      129.60     26.62 o 
   9  -3  10       33.15       36.71     18.58 o 
  10  -3  10        1.95        8.93     14.90 o 
  11  -3  10        5.03       -2.35     16.27 o 
  -9  -2  10       60.43       59.54     20.74 o 
  -8  -2  10        6.16       19.24     16.64 o 
  -7  -2  10      100.65       99.21     22.79 o 
  -6  -2  10       48.33       43.81     16.64 o 
  -5  -2  10       42.11       37.65     14.95 o 
  -4  -2  10      266.37      233.11     27.58 o 
  -3  -2  10       94.66       83.51     19.08 o 
  -2  -2  10       30.99       35.42      9.96 o 
  -1  -2  10      126.21      137.89     12.99 o 
   0  -2  10      185.23      192.33     14.32 o 
   1  -2  10      415.83      412.59     17.27 o 
   2  -2  10       12.74        7.24      8.17 o 
   3  -2  10       41.28       57.03     16.52 o 
   4  -2  10      186.21      183.94     16.34 o 
   5  -2  10      516.19      477.16     22.12 o 
   6  -2  10       13.12       12.34      7.57 o 
   7  -2  10        2.37       -6.38     10.28 o 
   8  -2  10      345.55      352.65     36.86 o 
   9  -2  10       56.73       71.17     20.98 o 
  10  -2  10        2.40       17.76     15.49 o 
  11  -2  10       40.06       46.51     21.63 o 
 -10  -1  10       39.16       95.16     27.60 o 
  -9  -1  10       12.29       39.02     18.04 o 
  -8  -1  10        3.80        9.85     16.08 o 
  -7  -1  10      121.66      145.07     24.77 o 
  -6  -1  10        5.66       -0.87     10.78 o 
  -5  -1  10        0.44        5.70      8.21 o 
  -4  -1  10        0.18        3.47      7.79 o 
  -3  -1  10       23.02       29.16      9.31 o 
  -2  -1  10       42.70       38.38      9.54 o 
  -1  -1  10       60.30       63.32      9.65 o 
   0  -1  10      136.56      136.97     20.97 o 
   1  -1  10      227.63      209.58     14.25 o 
   2  -1  10      512.16      480.92     18.50 o 
   3  -1  10      370.25      357.76     19.01 o 
   4  -1  10      278.30      272.63     18.57 o 
   5  -1  10        7.89       -6.70      6.85 o 
   6  -1  10        2.48       -3.81      7.18 o 
   7  -1  10      165.30      158.00     15.28 o 
   8  -1  10       46.08       32.64     14.68 o 
   9  -1  10      120.54      117.91     23.81 o 
  10  -1  10       27.81       20.94     14.34 o 
  11  -1  10        4.66        3.66     14.92 o 
  12  -1  10        0.67        9.22     16.21 o 
  -9   0  10       45.49       36.90     22.35 o 
  -8   0  10       27.59       24.79     11.27 o 
  -7   0  10       94.38      117.06     16.07 o 
  -6   0  10      146.11      140.28     16.06 o 
  -5   0  10       19.12       11.44      7.12 o 
  -4   0  10       14.78       25.91      7.20 o 
  -3   0  10       42.64       39.15      9.36 o 
  -2   0  10       50.42       65.80     11.06 o 
  -1   0  10       48.41       56.82      9.09 o 
   0   0  10       24.86       22.95      7.08 o 
   1   0  10       83.87       87.01     12.01 o 
   2   0  10      907.28      829.09     37.30 o 
   3   0  10      500.77      513.44     21.89 o 
   4   0  10       29.30       29.53      9.52 o 
   5   0  10      844.56      820.68     45.33 o 
   6   0  10     1293.38     1257.81     47.42 o 
   7   0  10       13.35       13.85      8.94 o 
   8   0  10       63.52       63.68     18.80 o 
   9   0  10       55.16       45.90     17.19 o 
  10   0  10       28.24       43.59     16.60 o 
  11   0  10       47.31       43.96     16.64 o 
  12   0  10        5.38       15.18     16.84 o 
 -10   1  10        0.24       -4.18     19.69 o 
  -9   1  10        0.39       -3.81     14.88 o 
  -8   1  10       22.93       21.55     15.99 o 
  -7   1  10       18.31       19.40     11.24 o 
  -6   1  10       99.00      102.43     37.57 o 
  -5   1  10        0.02        6.46      6.86 o 
  -4   1  10       42.19       44.50     11.20 o 
  -3   1  10       15.42       17.01      6.82 o 
  -2   1  10      165.25      164.56     14.85 o 
  -1   1  10      343.30      340.19     14.64 o 
   0   1  10       44.85       45.82      7.92 o 
   1   1  10        4.69        0.97      5.93 o 
   2   1  10        2.37       -6.28      6.28 o 
   3   1  10       94.43       78.99     23.06 o 
   4   1  10       64.54       64.80     13.73 o 
   5   1  10       45.89       42.22      9.59 o 
   6   1  10       35.60       48.11     14.80 o 
   7   1  10       41.98       44.78      9.94 o 
   8   1  10       86.35      104.40     20.30 o 
   9   1  10      285.50      232.50     30.35 o 
  10   1  10        1.37       14.29     11.35 o 
  11   1  10       91.59       85.73     21.02 o 
  12   1  10       50.64       81.26     22.90 o 
 -10   2  10       17.81       26.23     21.35 o 
  -9   2  10       17.83       29.69     17.56 o 
  -8   2  10       21.77       25.03     16.93 o 
  -7   2  10      135.67      116.27     21.37 o 
  -6   2  10      101.72      100.43     19.39 o 
  -5   2  10      118.73      115.30     11.12 o 
  -4   2  10       21.53       15.31      6.26 o 
  -3   2  10       40.22       37.36      7.28 o 
  -2   2  10      137.66      156.86     11.47 o 
  -1   2  10      814.50      806.12     31.43 o 
   0   2  10       27.44       29.30      7.30 o 
   1   2  10       47.15       47.23      8.07 o 
   2   2  10     1889.61     1886.80     39.28 o 
   3   2  10     1249.03     1181.67     31.48 o 
   4   2  10       64.38       73.47     11.33 o 
   5   2  10      391.45      371.93     36.43 o 
   6   2  10        5.46        5.03      7.13 o 
   7   2  10       28.19       24.35      9.36 o 
   8   2  10      130.80      148.04     24.71 o 
   9   2  10      387.25      342.67     35.40 o 
  10   2  10       15.58       56.10     17.10 o 
  11   2  10       85.34      106.75     22.72 o 
  12   2  10        5.85       10.89     13.31 o 
  -9   3  10       31.85       24.25     18.28 o 
  -8   3  10        3.48       39.56     16.62 o 
  -7   3  10       37.67       52.13     16.91 o 
  -6   3  10       17.27       24.92     14.60 o 
  -5   3  10      142.12      145.71     14.14 o 
  -4   3  10      276.19      243.02     22.66 o 
  -3   3  10      126.49      101.78     18.26 o 
  -2   3  10        8.05       21.53      7.99 o 
  -1   3  10        9.20        7.57      6.56 o 
   0   3  10      152.68      162.54     11.44 o 
   1   3  10       17.59       26.42      6.39 o 
   2   3  10        0.05       -0.49      6.72 o 
   3   3  10     1170.38     1060.98     28.95 o 
   4   3  10       18.63       16.02      7.97 o 
   5   3  10       65.50       73.30     11.64 o 
   6   3  10        8.11        4.68      8.80 o 
   7   3  10      427.99      410.76     20.59 o 
   8   3  10      218.24      253.02     18.92 o 
   9   3  10       30.60       51.24     16.60 o 
  10   3  10      128.68      117.49     24.07 o 
  11   3  10       49.91       28.56     15.77 o 
  12   3  10       11.78       19.37     15.08 o 
  -9   4  10        3.14        1.13     15.88 o 
  -8   4  10      133.66      121.78     24.84 o 
  -7   4  10       61.44       52.90     18.89 o 
  -6   4  10        1.79      -10.57     10.57 o 
  -5   4  10       76.26       87.11     12.36 o 
  -4   4  10       92.81      109.36     12.96 o 
  -3   4  10        8.10        8.64      7.63 o 
  -2   4  10      124.17      151.15     13.43 o 
  -1   4  10       88.81       91.78     11.12 o 
   0   4  10      141.18      142.65     21.33 o 
   1   4  10       54.63       59.98      8.14 o 
   2   4  10      390.90      391.36     30.99 o 
   3   4  10        5.38       19.62      9.30 o 
   4   4  10       46.53       48.27     10.02 o 
   5   4  10        5.85       -6.90      7.42 o 
   6   4  10       13.52       22.62      8.88 o 
   7   4  10       22.58       46.52     15.72 o 
   8   4  10      374.93      427.12     21.44 o 
   9   4  10       83.94       51.31     15.53 o 
  10   4  10        0.85       -4.27     11.92 o 
  11   4  10      205.77      229.17     32.13 o 
  12   4  10       21.20       19.19     16.36 o 
  -9   5  10       28.34        0.00     18.17 o 
  -8   5  10        3.23      -13.57     13.70 o 
  -7   5  10       33.53       54.68     17.17 o 
  -6   5  10       74.08       46.64     15.71 o 
  -5   5  10        7.69       25.79     11.98 o 
  -4   5  10       32.05       51.76     10.54 o 
  -3   5  10       67.29       85.49     15.17 o 
  -2   5  10       47.29       56.22     10.15 o 
  -1   5  10      312.69      301.35     16.33 o 
   0   5  10      533.78      554.98     43.43 o 
   1   5  10      299.57      248.84     25.18 o 
   2   5  10      282.66      355.76     28.78 o 
   3   5  10      365.32      337.81     28.17 o 
   4   5  10      125.97      133.84     13.64 o 
   5   5  10      540.96      463.43     30.06 o 
   6   5  10       16.91       11.60      8.56 o 
   7   5  10        1.22       -2.20      7.93 o 
   8   5  10        1.03       11.76     12.51 o 
   9   5  10        0.06       -7.52      9.89 o 
  10   5  10       31.89       47.30     15.36 o 
  11   5  10       57.57       71.09     21.07 o 
  12   5  10      134.33      111.94     24.29 o 
  13   5  10       13.21       33.77     19.45 o 
  -8   6  10       58.23       53.16     20.91 o 
  -7   6  10       67.64       59.82     19.43 o 
  -6   6  10        2.60      -10.85     11.76 o 
  -5   6  10      113.44      121.09     20.83 o 
  -4   6  10       42.26       30.19     21.76 o 
  -3   6  10      357.66      335.30     19.24 o 
  -2   6  10      437.08      430.56     20.63 o 
  -1   6  10       34.21       23.67      9.30 o 
   0   6  10      175.81      179.40     28.33 o 
   1   6  10       10.58        2.03     14.81 o 
   2   6  10      872.29      734.93     38.34 o 
   3   6  10       77.05       68.10     18.71 o 
   4   6  10       56.19       48.06     17.30 o 
   5   6  10      359.49      319.95     28.78 o 
   6   6  10        3.36       -1.10     15.00 o 
   7   6  10       82.58       66.09     12.95 o 
   8   6  10      133.89      169.83     20.87 o 
   9   6  10       61.59       66.45     18.39 o 
  10   6  10       10.36       25.21     13.16 o 
  11   6  10       10.51       37.73     15.75 o 
  12   6  10       49.06       82.13     21.05 o 
  -8   7  10        2.84        2.07     17.43 o 
  -7   7  10        8.07       18.10     15.62 o 
  -6   7  10       19.31       13.33     14.64 o 
  -5   7  10       25.99       56.34     15.93 o 
  -4   7  10       84.92       79.57     13.07 o 
  -3   7  10      421.78      434.99     24.48 o 
  -2   7  10       28.42       26.65     13.22 o 
  -1   7  10       20.87       11.47     18.15 o 
   0   7  10      380.82      372.19     23.74 o 
   1   7  10      752.64      822.64     41.02 o 
   2   7  10      682.00      653.29     37.21 o 
   3   7  10      154.71      159.28     24.47 o 
   4   7  10        0.06        2.37     15.49 o 
   5   7  10        7.10       13.86     16.64 o 
   6   7  10       92.31      149.71     23.46 o 
   7   7  10      264.46      272.17     28.67 o 
   8   7  10      127.24       82.59     21.52 o 
   9   7  10      179.46      214.18     27.93 o 
  10   7  10        8.11       14.38     13.05 o 
  11   7  10       10.40       22.72     15.08 o 
  12   7  10        6.08        2.55     15.01 o 
  -7   8  10       29.19       29.96     17.32 o 
  -6   8  10        7.33        4.27     13.51 o 
  -5   8  10        0.22        8.02     12.83 o 
  -4   8  10        4.52       20.15     10.68 o 
  -3   8  10       69.18       71.76     13.12 o 
  -2   8  10        2.72        7.68     11.78 o 
  -1   8  10       19.17       22.52     15.83 o 
   0   8  10      123.57      111.70     22.77 o 
   1   8  10       17.91       11.98     15.47 o 
   2   8  10      304.95      307.12     30.41 o 
   3   8  10      123.34      130.00     24.44 o 
   4   8  10       20.50       39.43     18.78 o 
   5   8  10      484.56      499.16     35.77 o 
   6   8  10       80.96       49.56     19.76 o 
   7   8  10        1.09      -14.68     14.68 o 
   8   8  10       40.42       24.94     18.56 o 
  -6   9  10       81.11       70.35     21.70 o 
  -5   9  10        2.28        0.81     13.33 o 
  -4   9  10       12.31       23.49     14.27 o 
  -3   9  10       23.69       24.24     10.83 o 
  -2   9  10       67.28       59.92     12.55 o 
  -1   9  10      201.80      251.66     54.92 o 
   0   9  10       27.70       42.96     19.13 o 
   1   9  10       16.90        7.52     15.45 o 
   2   9  10      264.52      186.97     26.97 o 
   3   9  10       33.94       51.70     19.08 o 
   4   9  10       29.06       39.35     19.15 o 
   5   9  10        9.85       13.99     17.06 o 
   6   9  10      326.27      361.17     34.53 o 
   7   9  10        2.96      -14.90     14.90 o 
   8   9  10        2.52       -6.97     16.84 o 
   9   9  10        3.83       -1.59     17.56 o 
  -6  10  10        6.93       -4.25     16.12 o 
  -5  10  10        0.94       -7.73     17.08 o 
  -4  10  10        2.49        5.45     14.60 o 
  -3  10  10       10.60       21.32     10.70 o 
  -2  10  10       25.91       31.20     11.57 o 
  -1  10  10      185.10      155.51     26.97 o 
   0  10  10       51.20       28.13     18.26 o 
   2  10  10      178.49      194.16     28.78 o 
   3  10  10       44.46       14.38     17.91 o 
   4  10  10       51.40       42.98     19.39 o 
   5  10  10       71.61       73.07     22.09 o 
   6  10  10       18.66       35.86     19.35 o 
   7  10  10        0.17      -15.79     15.79 o 
   8  10  10       57.04       34.94     20.98 o 
   9  10  10       17.06       24.71     20.00 o 
  -4  11  10       50.24       62.92     20.54 o 
  -3  11  10        4.94       -9.07     26.79 o 
  -2  11  10       17.29        3.11     12.82 o 
  -1  11  10        0.00      -11.24     15.99 o 
   0  11  10       25.36       23.31     19.02 o 
   1  11  10      148.14      150.52     27.45 o 
   2  11  10       30.51        5.64     15.79 o 
   3  11  10      375.63      411.54     38.76 o 
   4  11  10        1.98        6.99     17.49 o 
   5  11  10       15.51       14.73     18.50 o 
   6  11  10        4.30        0.11     17.82 o 
   7  11  10       10.19        0.74     17.41 o 
   8  11  10       44.83       29.96     21.68 o 
   9  11  10        2.89       -4.12     20.94 o 
  -3  12  10        8.73       20.26     18.82 o 
  -2  12  10        4.05       13.83     15.00 o 
  -1  12  10       15.29       19.87     20.81 o 
   0  12  10       25.89       -1.44     18.82 o 
   1  12  10       22.30        1.11     16.47 o 
   2  12  10       44.83       34.49     19.74 o 
   3  12  10       83.48       87.51     24.68 o 
   4  12  10       22.25        3.40     19.96 o 
   5  12  10       62.09       83.72     25.01 o 
   6  12  10        0.35       -6.84     17.78 o 
   7  12  10        0.24       13.27     20.41 o 
   8  12  10       28.59      -20.39     22.07 o 
   9  12  10        8.02      -20.91     20.91 o 
  -2  13  10       58.00       52.57     28.04 o 
  -1  13  10        0.00      -10.28     22.53 o 
   0  13  10       94.57       82.53     29.04 o 
   1  13  10        0.08      -15.97     19.76 o 
   2  13  10        6.06      -17.60     17.60 o 
   3  13  10       12.92      -12.64     18.54 o 
   4  13  10       24.94        6.62     21.09 o 
   5  13  10       43.33       17.82     20.96 o 
  -2  -8  11       44.19       54.75     23.51 o 
  -1  -8  11       40.04       53.27     21.26 o 
   0  -8  11       51.57       31.94     15.80 o 
   1  -8  11       13.93       21.88     16.72 o 
   2  -8  11       33.83       23.49     15.86 o 
   3  -8  11       33.40       10.07     28.34 o 
   4  -8  11      147.13      114.67     24.96 o 
  -4  -7  11        1.89       -8.61     15.64 o 
  -3  -7  11       22.63       30.52     17.86 o 
  -2  -7  11      142.65      173.48     30.26 o 
  -1  -7  11       35.74       50.39     19.65 o 
   0  -7  11        0.15       -3.11     10.36 o 
   1  -7  11      162.17      137.45     26.85 o 
   2  -7  11       56.92       28.92     13.21 o 
   3  -7  11        9.63       -6.15     10.42 o 
   4  -7  11        1.81        6.17     12.60 o 
   5  -7  11       47.09       29.32     15.04 o 
   6  -7  11       10.24       32.21     20.58 o 
  -5  -6  11       70.37       48.71     21.81 o 
  -4  -6  11       37.91        8.67     17.49 o 
  -3  -6  11      145.45      129.84     26.34 o 
  -2  -6  11        1.54        5.86     12.05 o 
  -1  -6  11       18.10       11.46     11.44 o 
   0  -6  11       55.58       68.88     34.91 o 
   1  -6  11       94.61       99.95     18.01 o 
   2  -6  11      100.04       95.97     17.96 o 
   3  -6  11        7.29       13.64     11.54 o 
   4  -6  11        6.57        9.25     11.88 o 
   5  -6  11       10.10       25.18     18.76 o 
   7  -6  11       28.75       41.50     21.28 o 
  -6  -5  11       14.38        2.96     14.18 o 
  -5  -5  11      153.09      188.30     32.40 o 
  -4  -5  11        0.09      -11.35     11.35 o 
  -3  -5  11       33.99       33.09     16.51 o 
  -2  -5  11      288.42      300.82     35.23 o 
  -1  -5  11        2.27        0.94     12.21 o 
   0  -5  11        5.68       10.06     11.25 o 
   1  -5  11        5.88        5.19     10.96 o 
   2  -5  11        0.45       -3.55      9.17 o 
   3  -5  11        0.02       -6.10      8.97 o 
   4  -5  11        0.03       15.05     10.82 o 
   6  -5  11      142.50      119.02     26.82 o 
   7  -5  11      297.90      247.73     36.23 o 
   8  -5  11      102.54      151.65     31.31 o 
  -7  -4  11        4.97        5.75     16.97 o 
  -6  -4  11       22.31       21.44     17.17 o 
  -5  -4  11       11.05      -12.70     12.70 o 
  -4  -4  11        3.97       13.75     12.81 o 
  -3  -4  11       41.40       52.22     18.80 o 
  -2  -4  11      230.42      214.26     30.43 o 
  -1  -4  11      111.33      105.04     17.35 o 
   0  -4  11        0.05       13.44     10.37 o 
   1  -4  11       25.91       27.73     11.04 o 
   2  -4  11       48.83       57.62     13.61 o 
   3  -4  11       65.46       97.06     17.17 o 
   4  -4  11        3.07       -1.79      8.78 o 
   5  -4  11       12.72       20.74     16.03 o 
   6  -4  11        5.85       -2.24     12.29 o 
   7  -4  11       21.09       13.53     15.75 o 
   8  -4  11        0.98       17.91     16.88 o 
   9  -4  11      143.26      100.78     26.75 o 
  -8  -3  11      144.99      128.08     28.69 o 
  -7  -3  11        0.22      -10.07     12.48 o 
  -6  -3  11        4.61        7.71     14.55 o 
  -5  -3  11      107.88      139.41     27.21 o 
  -4  -3  11      414.46      380.23     36.12 o 
  -3  -3  11      176.61      163.50     26.77 o 
  -2  -3  11       69.62       47.41     17.58 o 
  -1  -3  11      311.13      242.78     22.90 o 
   0  -3  11        3.67       11.68     10.44 o 
   1  -3  11      147.24      123.45     17.80 o 
   2  -3  11       10.19       12.57     10.05 o 
   3  -3  11       38.30       53.14     13.73 o 
   4  -3  11      408.52      368.01     35.05 o 
   5  -3  11       18.92       11.05     13.29 o 
   6  -3  11        0.38        1.09     11.61 o 
   7  -3  11      597.81      585.41     43.05 o 
   8  -3  11        0.53       16.62     15.53 o 
   9  -3  11      115.16       92.76     24.18 o 
  10  -3  11        7.77        5.27     19.35 o 
  -9  -2  11       19.97       20.91     20.33 o 
  -8  -2  11       17.83        6.78     18.65 o 
  -7  -2  11       16.20       23.22     16.64 o 
  -6  -2  11       28.59       31.76     15.88 o 
  -5  -2  11       79.79       78.45     20.11 o 
  -4  -2  11      254.22      216.01     28.37 o 
  -3  -2  11        7.09       -9.98     10.37 o 
  -2  -2  11       20.65       11.94     10.90 o 
  -1  -2  11       10.01       11.64     10.96 o 
   0  -2  11        2.84       -6.19      6.19 o 
   1  -2  11      348.21      343.57     26.81 o 
   2  -2  11      454.57      428.64     19.09 o 
   3  -2  11      159.01      142.73     13.97 o 
   4  -2  11       42.54       40.40     11.74 o 
   5  -2  11      210.76      221.62     18.63 o 
   6  -2  11       41.76       45.92     11.03 o 
   7  -2  11      484.88      402.80     37.82 o 
   8  -2  11       71.64       66.88     17.89 o 
   9  -2  11        3.69       26.51     14.88 o 
  10  -2  11        9.21       10.76     15.93 o 
  -9  -1  11        8.70       37.52     22.66 o 
  -8  -1  11      127.89      167.01     29.04 o 
  -7  -1  11       37.26       26.10     15.03 o 
  -6  -1  11       64.28       76.60     19.41 o 
  -5  -1  11       81.16       80.17     19.15 o 
  -4  -1  11       18.31       21.40     13.80 o 
  -3  -1  11       21.68       32.91      9.87 o 
  -2  -1  11       28.68       32.36     10.11 o 
  -1  -1  11        0.06        1.98      6.40 o 
   0  -1  11      229.07      203.15     15.19 o 
   1  -1  11      802.63      742.87     23.56 o 
   2  -1  11      714.12      652.45     22.19 o 
   3  -1  11      100.41      127.98     15.32 o 
   4  -1  11       21.57       33.16      9.71 o 
   5  -1  11      158.73      189.23     17.30 o 
   6  -1  11      410.68      409.92     21.13 o 
   7  -1  11      118.02      118.05     21.08 o 
   8  -1  11       43.77       66.82     18.58 o 
   9  -1  11       41.96       38.26     14.23 o 
  10  -1  11       43.23       57.65     18.76 o 
  11  -1  11        0.40       12.35     17.43 o 
  -8   0  11       76.77       65.12     21.37 o 
  -7   0  11       28.91       30.20     17.23 o 
  -6   0  11       20.28       21.02     13.38 o 
  -5   0  11       50.43       49.27     11.41 o 
  -4   0  11       12.95        7.22      8.33 o 
  -3   0  11       78.64       75.11     12.21 o 
  -2   0  11       34.51       33.10     10.08 o 
  -1   0  11       11.61        8.20      6.88 o 
   0   0  11      100.32      105.91     11.80 o 
   1   0  11      672.51      637.02     21.30 o 
   2   0  11       25.86       32.78      8.15 o 
   3   0  11      725.15      758.25     27.37 o 
   4   0  11     1181.01     1171.29     34.21 o 
   5   0  11      945.62      995.20     31.97 o 
   6   0  11      125.91      126.99     15.70 o 
   7   0  11       58.78       53.34     11.25 o 
   8   0  11       10.44       16.19     11.22 o 
   9   0  11        1.76       11.37     11.44 o 
  10   0  11       82.72      102.44     22.74 o 
  11   0  11       10.36       19.41     14.29 o 
  -9   1  11        4.65       -0.44     18.76 o 
  -8   1  11       18.43       15.42     16.62 o 
  -7   1  11       12.29       -2.66     13.59 o 
  -6   1  11        0.19       -8.67      8.67 o 
  -5   1  11      108.46      113.88     14.60 o 
  -4   1  11        5.26        7.47      8.31 o 
  -3   1  11        0.17        4.46      7.74 o 
  -2   1  11      232.01      232.88     17.77 o 
  -1   1  11       12.20        7.63      6.48 o 
   0   1  11       33.49       36.47      8.32 o 
   1   1  11      582.82      532.79     18.65 o 
   2   1  11       13.53       20.49      7.49 o 
   3   1  11       66.84       80.69     12.16 o 
   4   1  11        6.47       14.52      8.13 o 
   5   1  11       10.58        5.92      7.86 o 
   6   1  11        7.98       11.77     11.43 o 
   7   1  11      360.69      355.96     21.03 o 
   8   1  11       12.47       34.03     15.03 o 
   9   1  11      428.89      435.33     36.32 o 
  10   1  11      103.13      109.84     23.22 o 
  11   1  11       54.69       85.14     22.57 o 
  12   1  11       43.84       44.88     20.48 o 
  -9   2  11       21.47        2.07     17.67 o 
  -8   2  11       40.81       43.79     20.17 o 
  -7   2  11       39.06       18.02     16.23 o 
  -6   2  11        7.10      -12.96     12.96 o 
  -5   2  11      547.34      562.44     23.87 o 
  -4   2  11       17.26       10.13     12.70 o 
  -3   2  11       28.15       40.26     12.58 o 
  -2   2  11      173.76      155.37     14.69 o 
  -1   2  11      101.74      102.99     11.10 o 
   0   2  11      497.87      509.53     17.98 o 
   1   2  11      214.10      210.25     13.81 o 
   2   2  11      392.89      377.45     15.95 o 
   3   2  11        0.30        3.35      7.12 o 
   4   2  11      341.29      349.57     28.51 o 
   5   2  11       41.39       57.01     10.88 o 
   6   2  11       82.97       73.33     14.77 o 
   7   2  11       36.16       38.91     10.01 o 
   8   2  11        1.05        6.32     11.66 o 
   9   2  11       12.08       11.18     10.74 o 
  10   2  11       66.60       56.32     17.12 o 
  11   2  11        1.96        3.90     15.12 o 
  12   2  11      135.71      131.00     31.15 o 
  -9   3  11        0.97        6.45     19.83 o 
  -8   3  11       36.68       19.98     18.17 o 
  -7   3  11        0.00        0.94     13.53 o 
  -6   3  11       80.35       60.83     17.39 o 
  -5   3  11      277.76      286.97     24.92 o 
  -4   3  11       85.78       75.02     12.21 o 
  -3   3  11       13.58        9.56     11.98 o 
  -2   3  11       55.41       64.79     17.47 o 
  -1   3  11      107.95      104.96     12.59 o 
   0   3  11      384.80      390.94     15.51 o 
   1   3  11        4.40        9.93      6.44 o 
   2   3  11      761.02      728.23     20.84 o 
   3   3  11      128.29      129.56     14.12 o 
   4   3  11       14.97        3.93     10.99 o 
   5   3  11      199.14      194.68     36.04 o 
   6   3  11       50.29       63.37     11.70 o 
   7   3  11      117.45      127.74     20.74 o 
   8   3  11       29.01       13.38     12.65 o 
   9   3  11       51.59       46.45     16.88 o 
  10   3  11      195.68      247.92     33.55 o 
  11   3  11        6.66       15.29     13.22 o 
  12   3  11      134.16      161.59     30.52 o 
  -9   4  11       80.53       66.16     24.90 o 
  -8   4  11      122.80      100.89     23.68 o 
  -7   4  11       21.36       35.38     17.82 o 
  -6   4  11      118.08      111.13     22.33 o 
  -5   4  11       30.20       35.46     10.12 o 
  -4   4  11        6.48       11.33      8.38 o 
  -3   4  11      163.71      158.05     14.90 o 
  -2   4  11      379.10      389.12     29.39 o 
  -1   4  11       14.85       22.22     15.10 o 
   0   4  11        4.73       13.88     13.18 o 
   1   4  11       18.39       -0.28     12.77 o 
   2   4  11        3.26       13.43      6.75 o 
   3   4  11        1.95        7.15      8.04 o 
   4   4  11      671.60      612.75     34.70 o 
   5   4  11       88.03       94.65     12.93 o 
   6   4  11        3.89        8.66      8.55 o 
   7   4  11      132.56      137.70     15.32 o 
   8   4  11       16.14       27.70     10.34 o 
   9   4  11       78.88       90.78     21.13 o 
  10   4  11      186.06      227.66     31.94 o 
  11   4  11       91.71      129.87     23.86 o 
  12   4  11        9.71       12.79     17.19 o 
  -8   5  11       25.39       22.50     19.43 o 
  -7   5  11       37.36       37.15     17.25 o 
  -6   5  11        6.14       -1.18     12.24 o 
  -5   5  11        2.63        3.22     11.52 o 
  -4   5  11        4.25        9.90      8.49 o 
  -3   5  11       61.58       71.75     11.81 o 
  -2   5  11       32.19       28.41     15.40 o 
  -1   5  11      119.61      167.75     24.29 o 
   0   5  11      305.55      324.35     29.76 o 
   1   5  11        4.36        8.06     13.99 o 
   2   5  11       55.87       67.17     19.02 o 
   3   5  11       70.96       69.13     19.48 o 
   4   5  11      479.08      465.94     32.00 o 
   5   5  11        2.82        8.75      8.00 o 
   6   5  11       65.93       93.10     13.99 o 
   7   5  11        0.10       19.79      9.69 o 
   8   5  11        0.92        9.12      9.86 o 
   9   5  11      267.13      349.21     35.12 o 
  10   5  11       10.63       17.30     14.99 o 
  11   5  11       10.20       20.57     15.49 o 
  12   5  11        1.57       22.27     13.73 o 
  -8   6  11       11.96      -17.12     17.12 o 
  -7   6  11        0.09       19.78     15.34 o 
  -6   6  11       70.00       52.94     17.86 o 
  -5   6  11       33.21       56.51     16.91 o 
  -4   6  11      124.41      118.15     41.24 o 
  -3   6  11        0.03        1.06     16.27 o 
  -2   6  11      131.51      161.20     15.36 o 
  -1   6  11      148.88      121.89     22.83 o 
   0   6  11       20.36       15.56     15.08 o 
   1   6  11       61.41       51.37     18.47 o 
   2   6  11      331.42      309.73     30.41 o 
   3   6  11        6.61       23.03     17.39 o 
   4   6  11      121.46      130.02     23.68 o 
   5   6  11        4.30      -10.39     14.14 o 
   6   6  11      154.56      160.61     23.79 o 
   7   6  11      350.89      351.28     30.98 o 
   8   6  11      225.21      240.69     19.54 o 
   9   6  11        1.27       -5.88     11.74 o 
  10   6  11       90.56       74.51     19.41 o 
  11   6  11        3.25        9.93     14.29 o 
  12   6  11        1.86       -7.97     12.61 o 
  -7   7  11       41.25       60.52     20.74 o 
  -6   7  11       62.41       70.70     18.69 o 
  -5   7  11        2.55       -5.95     11.61 o 
  -4   7  11       45.44       49.67     11.50 o 
  -3   7  11       20.95       39.47     15.96 o 
  -2   7  11      123.33      154.05     16.01 o 
  -1   7  11       84.04       77.05     13.02 o 
   0   7  11      122.64       95.53     22.20 o 
   1   7  11       21.72        7.15     15.82 o 
   2   7  11       29.24       18.30     15.79 o 
   3   7  11        3.84       10.94     17.39 o 
   4   7  11       33.72       56.40     20.26 o 
   5   7  11       32.47       46.60     20.04 o 
   6   7  11      275.53      272.37     29.61 o 
   7   7  11        0.00        1.15     15.90 o 
   8   7  11      180.00      253.07     29.48 o 
  12   7  11        8.78       12.11     15.97 o 
  -7   8  11        1.26        8.93     17.30 o 
  -6   8  11        8.73       -8.41     14.62 o 
  -5   8  11       67.73       53.03     18.00 o 
  -4   8  11        1.28       -8.93      9.24 o 
  -3   8  11        0.15        0.31      9.35 o 
  -2   8  11      183.69      205.55     18.66 o 
  -1   8  11       58.44       49.09     11.63 o 
   0   8  11       17.64       28.43      9.81 o 
   1   8  11      101.06       87.12     22.33 o 
   2   8  11       17.74       18.13     16.17 o 
   3   8  11       20.07       29.11     18.71 o 
   4   8  11      345.43      369.25     34.49 o 
   5   8  11      119.99      110.41     24.20 o 
   6   8  11       28.72       10.33     17.12 o 
   7   8  11      308.83      255.53     30.67 o 
   8   8  11        0.73       -3.29     16.45 o 
  -6   9  11        7.15       13.92     18.08 o 
  -5   9  11        0.33       -5.23     13.55 o 
  -4   9  11        6.10       -5.12     13.27 o 
  -3   9  11      120.48      121.90     34.89 o 
  -2   9  11        2.90       -2.31     15.24 o 
  -1   9  11       49.89       47.44     27.36 o 
   0   9  11        2.10       22.96     10.94 o 
   1   9  11        3.51      -13.22     13.22 o 
   2   9  11       56.84       32.35     18.15 o 
   3   9  11       68.66       88.02     24.84 o 
   4   9  11       27.06       37.82     20.39 o 
   5   9  11      136.51      166.05     28.06 o 
   6   9  11        0.17       -7.45     17.21 o 
   7   9  11        5.37       14.62     18.95 o 
   8   9  11       20.45       -7.25     18.41 o 
   9   9  11        0.38      -16.67     16.67 o 
  -5  10  11       54.63       14.44     19.65 o 
  -4  10  11       40.99       18.63     16.30 o 
  -3  10  11        5.05        7.99     24.05 o 
  -2  10  11       28.81       18.11     13.18 o 
  -1  10  11       17.10       31.37     11.37 o 
   0  10  11        5.92       -5.23     15.77 o 
   1  10  11       33.36       17.71     16.60 o 
   2  10  11       74.37       77.82     22.18 o 
   3  10  11        0.01      -16.67     16.67 o 
   4  10  11      143.06      163.44     29.13 o 
   5  10  11        0.06       17.23     19.19 o 
   6  10  11        1.09      -17.71     17.71 o 
   7  10  11      351.60      372.65     37.15 o 
   8  10  11        0.64      -16.32     19.19 o 
   9  10  11       11.22       13.44     21.02 o 
  -4  11  11        0.01        8.82     18.84 o 
  -3  11  11        0.89       -0.49     14.48 o 
  -2  11  11        0.38      -10.42     10.42 o 
  -1  11  11        0.12       11.24     13.70 o 
   0  11  11      205.05      252.00     34.12 o 
   1  11  11       19.44       13.20     16.12 o 
   2  11  11      145.07      139.63     25.55 o 
   3  11  11        2.54       17.10     15.38 o 
   4  11  11        2.22        6.23     18.43 o 
   5  11  11       34.13       -0.13     19.08 o 
   6  11  11        1.13      -11.05     17.36 o 
   7  11  11       15.69        8.78     20.81 o 
   8  11  11       36.13       24.60     22.29 o 
   9  11  11        2.06      -14.01     21.68 o 
  -2  12  11       19.44       21.54     14.64 o 
  -1  12  11       12.17       33.81     13.75 o 
   0  12  11        1.56       -5.77     16.75 o 
   1  12  11       30.15       10.35     18.58 o 
   2  12  11       33.29        8.50     19.17 o 
   3  12  11        3.50      -15.99     15.99 o 
   4  12  11      116.18      159.73     31.42 o 
   5  12  11        5.10       -1.15     20.48 o 
   6  12  11       12.68        0.39     21.63 o 
   7  12  11        8.68      -22.05     22.05 o 
  -2  -7  12        0.24        4.07     17.58 o 
  -1  -7  12       70.28       46.93     21.87 o 
   0  -7  12      136.89      111.03     74.09 o 
   1  -7  12        0.77       -1.81     13.32 o 
   2  -7  12        2.28       -0.01     14.55 o 
   3  -7  12        3.03       -8.45     13.49 o 
   4  -7  12        0.06      -10.17     15.27 o 
  -4  -6  12       41.90       24.84     19.67 o 
  -3  -6  12       21.34       25.14     18.67 o 
  -2  -6  12        0.45       -3.01     14.71 o 
  -1  -6  12      202.89      185.27     34.07 o 
   0  -6  12        0.02        0.01     13.89 o 
   1  -6  12        0.14       16.54     11.82 o 
   2  -6  12        3.21        8.93     10.74 o 
   3  -6  12       52.96       53.24     16.35 o 
   4  -6  12       25.26       37.64     30.84 o 
   5  -6  12      112.31      135.39     23.29 o 
   6  -6  12      111.29      191.20     66.03 o 
  -5  -5  12        0.28      -16.69     16.69 o 
  -4  -5  12        2.54       -2.59     14.84 o 
  -3  -5  12      154.46      156.90     29.85 o 
  -2  -5  12        3.91        5.95     15.10 o 
  -1  -5  12      102.93       94.93     53.19 o 
   0  -5  12      125.67       80.66     29.77 o 
   1  -5  12        0.03       12.81     12.23 o 
   2  -5  12       44.54       46.12     14.50 o 
   3  -5  12       10.93       21.87     17.49 o 
   4  -5  12       11.13        5.59     10.73 o 
   5  -5  12        5.26        6.08     20.27 o 
   7  -5  12       47.11       59.69     23.14 o 
  -6  -4  12        6.22      -15.36     15.36 o 
  -5  -4  12        0.00      -14.55     14.90 o 
  -4  -4  12      169.68       99.67     24.01 o 
  -3  -4  12       11.64       13.20     14.01 o 
  -2  -4  12       42.20       49.45     17.86 o 
  -1  -4  12       82.41       61.32     34.68 o 
   0  -4  12       11.71        9.75     10.57 o 
   1  -4  12       83.12       80.90     16.99 o 
   2  -4  12       38.84       29.77     37.33 o 
   3  -4  12      111.19      108.39     19.79 o 
   4  -4  12        5.86       16.40     12.70 o 
   6  -4  12        0.06        4.29     14.31 o 
   7  -4  12        1.72       34.84     19.91 o 
   8  -4  12       24.40       46.03     21.28 o 
  -7  -3  12       46.46       34.44     20.89 o 
  -6  -3  12       65.01       47.41     22.27 o 
  -5  -3  12       30.15       27.25     16.95 o 
  -4  -3  12      133.57      116.82     24.60 o 
  -3  -3  12       59.35       52.68     19.00 o 
  -2  -3  12       32.62       32.20     16.30 o 
  -1  -3  12      158.21      146.34     34.14 o 
   0  -3  12        3.75        2.24     10.81 o 
   1  -3  12       94.58       97.17     26.12 o 
   2  -3  12      210.55      172.20     22.13 o 
   3  -3  12       33.05       26.91     17.52 o 
   4  -3  12        1.46       -7.28      9.59 o 
   5  -3  12        8.45       18.19     13.42 o 
   6  -3  12       97.26      119.10     24.92 o 
   7  -3  12       16.03       20.65     12.70 o 
   8  -3  12      143.61      121.96     27.76 o 
   9  -3  12       50.72       19.74     18.91 o 
  -8  -2  12        8.21       17.56     20.67 o 
  -7  -2  12       99.10      115.29     26.69 o 
  -6  -2  12       16.22        2.07     14.18 o 
  -5  -2  12        0.48        9.30     12.98 o 
  -4  -2  12       20.75       14.75     14.68 o 
  -3  -2  12      273.23      229.86     30.46 o 
  -2  -2  12        5.73        9.03      8.71 o 
  -1  -2  12      167.89      157.47     15.19 o 
   0  -2  12      119.60      135.76     14.41 o 
   1  -2  12      104.44       97.97     13.06 o 
   2  -2  12       78.52       73.36     11.26 o 
   3  -2  12       22.70       18.09     11.51 o 
   4  -2  12       38.75       44.20     15.58 o 
   5  -2  12      167.95      162.18     27.33 o 
   6  -2  12       99.36       84.77     21.02 o 
   7  -2  12      195.95      228.56     32.48 o 
   8  -2  12       18.54       43.88     16.27 o 
   9  -2  12       22.63       14.75     14.62 o 
  10  -2  12        1.00       56.16     23.94 o 
  -8  -1  12        2.46       32.87     19.91 o 
  -7  -1  12       28.41       12.20     15.82 o 
  -6  -1  12       85.99       74.64     20.20 o 
  -5  -1  12        0.04        4.12     12.88 o 
  -4  -1  12       59.18       66.14     12.94 o 
  -3  -1  12      233.06      252.86     20.25 o 
  -2  -1  12       20.30       24.43      9.71 o 
  -1  -1  12       42.49       30.64      8.79 o 
   0  -1  12      213.70      206.24     16.19 o 
   1  -1  12       90.85       95.83     12.29 o 
   2  -1  12      147.59      138.24     13.94 o 
   3  -1  12      258.66      289.95     23.37 o 
   4  -1  12        2.34        3.46      7.30 o 
   5  -1  12       14.56       27.57      9.83 o 
   6  -1  12      332.87      330.25     22.37 o 
   7  -1  12       25.37       25.35     14.87 o 
   8  -1  12       53.75       52.63     18.30 o 
   9  -1  12       43.51       49.78     17.39 o 
  10  -1  12       32.42       11.00     15.77 o 
  -6   0  12       18.53       43.38     17.28 o 
  -5   0  12       15.19        3.70      9.66 o 
  -4   0  12       32.81       27.17     10.33 o 
  -3   0  12       62.96       61.68     11.78 o 
  -2   0  12        3.03       -1.02      7.57 o 
  -1   0  12       10.91       24.60      8.46 o 
   0   0  12       38.81       44.02      9.45 o 
   1   0  12       26.68       28.37     10.12 o 
   2   0  12      838.13      784.00     24.77 o 
   3   0  12      219.94      252.19     27.43 o 
   4   0  12       48.80       65.46     12.49 o 
   5   0  12        0.15       -1.02     12.47 o 
   6   0  12        0.00        6.40      8.89 o 
   7   0  12        6.05        6.73      8.02 o 
   8   0  12       99.02       88.47     20.70 o 
   9   0  12      196.99      160.45     28.06 o 
  10   0  12        7.97       10.20     13.31 o 
  11   0  12        5.13      -13.40     15.27 o 
  -5   1  12      100.42      116.49     22.29 o 
  -4   1  12       33.42       21.11     25.32 o 
  -3   1  12       49.06       55.38     11.78 o 
  -2   1  12      186.33      177.42     27.48 o 
  -1   1  12       57.18       72.91     10.81 o 
   0   1  12      256.20      252.15     16.59 o 
   1   1  12      221.60      206.53     15.04 o 
   2   1  12       57.50       45.80     10.97 o 
   3   1  12        5.14        4.44     11.63 o 
   4   1  12      268.15      275.50     22.86 o 
   5   1  12        0.01       -5.95     12.62 o 
   6   1  12      393.17      396.93     21.79 o 
   7   1  12        8.74       16.67      9.46 o 
   8   1  12      120.05      116.16     23.03 o 
   9   1  12      177.77      156.49     27.28 o 
  10   1  12        0.19        4.55     12.22 o 
  11   1  12        0.05       -3.79     15.23 o 
  -5   2  12       45.44       44.29     16.88 o 
  -4   2  12       74.23       95.79     19.91 o 
  -3   2  12        9.59       14.84     13.22 o 
  -2   2  12        7.31        2.97      9.68 o 
  -1   2  12      218.70      239.87     27.24 o 
   0   2  12       21.43       25.74      7.96 o 
   1   2  12        2.42       15.45      6.80 o 
   2   2  12      185.62      176.07     13.94 o 
   3   2  12        6.37        6.81      8.04 o 
   4   2  12        3.88        3.19      8.03 o 
   5   2  12       97.23      111.75     14.50 o 
   6   2  12       45.67       42.32     10.84 o 
   7   2  12       92.87       90.99     13.66 o 
   8   2  12       26.00       40.83     14.86 o 
   9   2  12        9.03        3.55     13.33 o 
  10   2  12        9.18       11.94     12.98 o 
  11   2  12      130.84      123.74     25.38 o 
  -5   3  12        4.54        8.52     12.59 o 
  -4   3  12      312.19      329.27     30.13 o 
  -3   3  12       18.49       21.72     13.66 o 
  -2   3  12        6.76       -8.02     11.24 o 
  -1   3  12      179.87      202.74     25.10 o 
   0   3  12      262.44      277.62     28.32 o 
   1   3  12       93.93      103.35     10.91 o 
   2   3  12       33.47       31.76      9.93 o 
   3   3  12        2.01       10.08      7.59 o 
   4   3  12       99.13      103.58     14.37 o 
   5   3  12       35.18       52.30     11.49 o 
   6   3  12      130.94      136.74     15.69 o 
   7   3  12        0.78       -1.07      7.73 o 
   8   3  12        1.01       10.94      9.56 o 
   9   3  12      117.99      115.33     24.47 o 
  10   3  12       49.39       40.72     17.97 o 
  11   3  12      193.00      196.18     32.55 o 
  12   3  12        6.20        3.31     16.32 o 
  -8   4  12        0.15       -2.81     16.27 o 
  -4   4  12      572.98      627.96     36.51 o 
  -3   4  12       11.56       11.35     15.21 o 
  -2   4  12       67.18       78.32     18.58 o 
  -1   4  12        1.88        2.68     13.07 o 
   0   4  12        4.56        8.45     14.07 o 
   1   4  12       34.66       46.25     16.51 o 
   2   4  12       12.72      -10.68     12.55 o 
   3   4  12      474.25      388.09     20.25 o 
   4   4  12       17.88       29.99      9.80 o 
   5   4  12      109.70      121.61     15.06 o 
   6   4  12       33.38       54.35     11.44 o 
   7   4  12       16.21        2.38      8.65 o 
   8   4  12      301.99      369.46     34.33 o 
   9   4  12      147.19      178.64     28.69 o 
  10   4  12        1.71        6.51     13.12 o 
  11   4  12        0.76       20.94     14.84 o 
  12   4  12        6.89        2.42     18.00 o 
  -8   5  12       10.95        2.68     19.85 o 
  -7   5  12       20.91       23.90     16.43 o 
  -6   5  12       34.78       52.94     18.15 o 
  -4   5  12        0.94       17.58     14.51 o 
  -3   5  12      317.97      367.42     31.74 o 
  -2   5  12        2.39       -7.34     12.61 o 
  -1   5  12        1.69       33.46     14.86 o 
   0   5  12      331.80      316.07     30.06 o 
   1   5  12      174.30      178.84     24.81 o 
   2   5  12        7.46      -13.66     13.86 o 
   3   5  12      402.29      377.16     32.53 o 
   4   5  12        8.61        9.72     15.42 o 
   5   5  12       10.44       -2.70     14.42 o 
   6   5  12       13.92       22.11      9.66 o 
   7   5  12        2.45        7.50      9.02 o 
   8   5  12      159.87      180.76     20.44 o 
   9   5  12       90.44      104.07     20.89 o 
  10   5  12        3.26       28.23     15.49 o 
  11   5  12       10.63       19.83     15.49 o 
  12   5  12       37.51       29.72     21.46 o 
  -7   6  12       82.09      118.52     25.14 o 
  -6   6  12       14.56       43.29     17.80 o 
  -5   6  12        4.23      -10.24     12.90 o 
  -4   6  12        2.93       35.40     16.49 o 
  -3   6  12       51.85       73.20     18.61 o 
  -2   6  12        1.54        0.81     13.96 o 
  -1   6  12       26.43       32.03     16.56 o 
   0   6  12      116.19      139.97     23.75 o 
   1   6  12       85.24       85.47     20.46 o 
   2   6  12        6.60       21.98     15.14 o 
   3   6  12      131.00      131.02     24.55 o 
   4   6  12       15.77       40.13     18.13 o 
   5   6  12      477.39      481.73     34.55 o 
   6   6  12       57.34       63.22     18.91 o 
   7   6  12      336.22      344.74     31.76 o 
   8   6  12        3.42        4.31     15.84 o 
  10   6  12        2.72       23.25     15.34 o 
  11   6  12        2.72        3.33     14.36 o 
  -7   7  12       66.28       76.95     24.36 o 
  -6   7  12       32.37       40.83     18.13 o 
  -5   7  12        8.93      -10.50     12.92 o 
  -4   7  12        5.60       26.83     22.42 o 
  -3   7  12      367.11      387.29     34.18 o 
  -2   7  12        1.60       22.83     16.12 o 
  -1   7  12      124.32      106.99     22.55 o 
   0   7  12        7.63       34.64     16.78 o 
   1   7  12        4.37       33.11     16.14 o 
   2   7  12      115.33       96.58     22.29 o 
   3   7  12       63.83       92.74     22.44 o 
   4   7  12        0.36       18.04     16.27 o 
   5   7  12       66.17      132.07     25.14 o 
   6   7  12       93.58      116.01     23.64 o 
   7   7  12       75.81       93.83     22.66 o 
   8   7  12       15.14       -0.83     15.12 o 
  -6   8  12       11.99       14.88     18.54 o 
  -5   8  12        3.14      -12.44     12.44 o 
  -4   8  12        0.36      -12.37     12.37 o 
  -3   8  12       81.60       88.02     22.03 o 
  -2   8  12       37.16       47.62     18.19 o 
  -1   8  12       32.03       91.13     23.22 o 
   0   8  12       15.28        4.34     16.06 o 
   1   8  12       79.58       64.03     19.91 o 
   2   8  12       86.03       95.84     22.27 o 
   3   8  12       49.40       56.60     21.02 o 
   4   8  12        7.82       19.43     18.23 o 
   5   8  12        2.01       -0.63     17.28 o 
   6   8  12      208.63      183.22     29.89 o 
   7   8  12        2.31       14.84     18.58 o 
   8   8  12        2.96      -16.82     16.82 o 
  -5   9  12       22.31       27.47     19.37 o 
  -4   9  12       20.33       17.76     14.64 o 
  -3   9  12       13.06       42.31     12.40 o 
  -2   9  12       43.96       64.99     20.85 o 
  -1   9  12        0.49       14.86     16.14 o 
   0   9  12       33.55       16.45     16.32 o 
   1   9  12       69.58       85.60     23.75 o 
   2   9  12      331.59      366.83     36.36 o 
   3   9  12       22.19       13.90     19.37 o 
   4   9  12        7.28       47.93     20.96 o 
   5   9  12        5.03        2.77     17.56 o 
   6   9  12       76.22       95.64     24.05 o 
   7   9  12       18.89        7.41     20.28 o 
   8   9  12        0.73       14.55     19.85 o 
   9   9  12        8.01       -0.63     19.93 o 
  -4  10  12       29.62       46.47     20.28 o 
  -3  10  12       25.21       47.71     13.14 o 
  -2  10  12       14.58       20.59     11.68 o 
  -1  10  12      201.07      266.94     33.40 o 
   0  10  12        0.03      -10.85     16.93 o 
   1  10  12        0.04      -15.97     15.97 o 
   2  10  12        9.82        8.93     17.10 o 
   3  10  12       11.31       33.40     21.85 o 
   4  10  12        0.30       13.29     20.78 o 
   5  10  12        1.88      -15.49     19.06 o 
   6  10  12       99.30       72.68     23.88 o 
   7  10  12       96.71      117.32     28.45 o 
   8  10  12        4.50        2.24     21.72 o 
   9  10  12        0.74       -9.30     21.24 o 
  -3  11  12        0.13        9.71     14.73 o 
  -2  11  12        1.58       -8.54     12.41 o 
  -1  11  12       23.66       42.53     23.62 o 
   0  11  12      183.43      200.84     33.14 o 
   1  11  12        4.70      -12.83     16.93 o 
   2  11  12       21.39       -2.37     17.60 o 
   3  11  12       45.05       73.83     23.96 o 
   4  11  12       16.11       23.79     22.79 o 
   5  11  12       17.43        1.79     20.87 o 
   6  11  12        3.77       -1.53     20.78 o 
   7  11  12        7.54       10.52     21.48 o 
   8  11  12        0.79        0.07     24.16 o 
   9  11  12        4.74      -23.42     23.42 o 
  -2  12  12       12.70       65.23     21.05 o 
  -1  12  12       18.28       31.99     15.35 o 
   0  12  12       12.75      -16.82     21.76 o 
   1  12  12        4.06      -18.87     18.87 o 
   2  12  12       11.61       -3.62     21.50 o 
   3  12  12      127.55      122.57     30.78 o 
   4  12  12       45.88       38.50     24.10 o 
   5  12  12        8.09        2.94     22.00 o 
  -1  -6  13       20.59       42.81     22.92 o 
   0  -6  13       30.63       30.89     17.69 o 
   1  -6  13      119.38       73.24     31.85 o 
   2  -6  13       96.51       68.37     20.20 o 
   3  -6  13       23.38       18.28     15.49 o 
   4  -6  13       14.25       18.69     15.98 o 
  -3  -5  13        1.59       13.01     17.56 o 
  -2  -5  13        1.09        0.07     15.10 o 
  -1  -5  13       44.27       29.37     20.09 o 
   0  -5  13       24.59       23.37     14.50 o 
   1  -5  13        0.56       -5.08     12.29 o 
   2  -5  13       12.53       18.33     13.61 o 
   3  -5  13        7.72       -7.56     15.50 o 
   4  -5  13        4.12       11.22     11.25 o 
   5  -5  13        5.86       -5.01     16.10 o 
   6  -5  13       79.14      118.54     36.85 o 
  -5  -4  13       51.10       53.48     22.98 o 
  -4  -4  13       84.98       48.28     22.18 o 
  -3  -4  13       12.94       -2.77     16.12 o 
  -2  -4  13       16.75       12.68     15.82 o 
  -1  -4  13        0.43        9.71     16.70 o 
   0  -4  13      275.80      202.82     59.34 o 
   1  -4  13       30.00       32.74     13.57 o 
   2  -4  13       14.13       17.31     12.90 o 
   3  -4  13       16.77       -0.13     11.49 o 
   4  -4  13       13.45       -1.21     11.60 o 
   5  -4  13       54.51       50.81     21.39 o 
   7  -4  13      105.97       93.81     30.09 o 
  -6  -3  13        2.50       -3.81     19.19 o 
  -5  -3  13        0.08        0.04     14.86 o 
  -4  -3  13       17.49       22.07     18.08 o 
  -3  -3  13       24.44        5.36     15.29 o 
  -2  -3  13        0.22       -2.00     13.62 o 
  -1  -3  13       36.70       23.44     27.48 o 
   0  -3  13       25.83       52.37     19.88 o 
   1  -3  13       52.67       74.38     16.28 o 
   2  -3  13       36.42       46.63     14.60 o 
   3  -3  13       12.05       22.73     13.22 o 
   4  -3  13      252.52      265.60     28.20 o 
   6  -3  13        0.09        5.80     12.09 o 
   7  -3  13        0.01        0.59     11.96 o 
   8  -3  13       28.52       20.50     18.89 o 
  -7  -2  13        5.60       25.82     20.54 o 
  -6  -2  13       33.85       64.14     21.72 o 
  -5  -2  13       21.07       42.26     21.39 o 
  -4  -2  13       64.88       40.46     18.32 o 
  -3  -2  13       11.97        6.51     12.96 o 
  -2  -2  13        1.18       -2.90     13.12 o 
  -1  -2  13        8.38        2.84      7.78 o 
   0  -2  13       92.84       94.76     13.16 o 
   1  -2  13       63.63       80.22     12.18 o 
   2  -2  13       23.87       41.09     11.11 o 
   3  -2  13        5.37        5.04      8.13 o 
   4  -2  13      410.46      414.70     21.98 o 
   5  -2  13      142.15      138.43     16.71 o 
   6  -2  13       79.01       52.22     20.17 o 
   7  -2  13       41.85       32.81     14.31 o 
   8  -2  13        2.25        7.02     13.31 o 
   9  -2  13        4.07       24.92     17.89 o 
  -7  -1  13       19.72        3.90     17.82 o 
  -6  -1  13       32.38       26.16     16.10 o 
  -5  -1  13       18.36       26.47     16.56 o 
  -4  -1  13        3.61        1.42     12.44 o 
  -3  -1  13       32.56       20.68     10.03 o 
  -2  -1  13       63.84       86.81     14.11 o 
  -1  -1  13       10.93       -1.03     10.46 o 
   0  -1  13       11.55       16.53      8.64 o 
   1  -1  13      266.74      255.93     36.53 o 
   2  -1  13      118.58      127.18     14.53 o 
   3  -1  13       11.22        7.24     10.69 o 
   4  -1  13        8.51        5.51     13.57 o 
   5  -1  13      234.24      221.90     20.24 o 
   6  -1  13      134.39      119.82     17.60 o 
   7  -1  13       43.49       27.77     19.23 o 
   8  -1  13       24.99       47.17     17.95 o 
   9  -1  13       80.56       88.49     22.64 o 
  -5   0  13        7.21        9.95      9.67 o 
  -4   0  13       45.78       60.19     12.89 o 
  -3   0  13        0.47       -3.29     10.79 o 
  -2   0  13        1.24        8.11      8.37 o 
  -1   0  13        2.06        3.44      7.77 o 
   0   0  13        1.82        7.36      8.68 o 
   1   0  13      721.25      701.92     24.71 o 
   2   0  13        0.43       13.93      8.09 o 
   3   0  13       13.35       11.43      8.77 o 
   4   0  13       66.74       42.33     11.77 o 
   5   0  13      263.37      304.88     23.03 o 
   6   0  13       50.99       45.24     11.45 o 
   7   0  13       58.21       51.43     11.88 o 
   8   0  13      139.54      146.16     27.93 o 
   9   0  13        0.81      -12.24     12.24 o 
  10   0  13        6.82       35.92     20.22 o 
  -5   1  13      128.87       93.92     20.26 o 
  -4   1  13        0.02        7.73     14.57 o 
  -3   1  13       27.56       29.58     10.85 o 
  -2   1  13       93.23      121.69     15.98 o 
  -1   1  13       24.09       12.98      7.64 o 
   0   1  13       77.09       73.23     11.58 o 
   1   1  13        4.35       11.91      7.93 o 
   2   1  13      217.51      206.01     15.98 o 
   3   1  13      232.05      249.33     30.64 o 
   4   1  13        0.46        2.76      7.91 o 
   5   1  13       29.00       37.20     10.54 o 
   6   1  13        4.02        9.85     14.30 o 
   7   1  13       27.44       39.98     16.14 o 
   8   1  13        9.98       -1.42     10.78 o 
   9   1  13       31.90       22.68     14.90 o 
  10   1  13       13.51        5.88     14.60 o 
  -5   2  13       18.91       26.23     16.78 o 
  -4   2  13       17.43        2.42     12.16 o 
  -3   2  13        1.55       -6.34     12.29 o 
  -2   2  13      132.93      164.81     25.32 o 
  -1   2  13       40.03       54.44     12.48 o 
   0   2  13       49.41       46.02      9.74 o 
   1   2  13      486.31      459.02     18.86 o 
   2   2  13       89.54       88.60     11.20 o 
   3   2  13        0.89        3.56      7.11 o 
   4   2  13       49.13       42.70     21.64 o 
   5   2  13        0.51        0.74      8.23 o 
   6   2  13       44.41       38.28     11.07 o 
   7   2  13       33.29       49.50     11.56 o 
   8   2  13        1.40       19.85     14.75 o 
   9   2  13       26.54        4.14     12.55 o 
  10   2  13      192.85      227.60     34.42 o 
  11   2  13        2.69       -6.71     16.80 o 
  -4   3  13       13.67       17.97     13.38 o 
  -3   3  13        2.07        7.19     12.85 o 
  -2   3  13        0.03        1.85     11.72 o 
  -1   3  13       88.89       45.53     16.80 o 
   0   3  13       32.27       45.08     16.49 o 
   1   3  13        3.18        9.76     11.92 o 
   2   3  13      203.41      209.41     14.78 o 
   3   3  13       93.34       99.92     13.25 o 
   4   3  13        1.07       11.45      9.31 o 
   5   3  13        0.20       10.32      8.03 o 
   6   3  13        2.58        5.36      9.22 o 
   7   3  13      111.67      136.97     30.87 o 
   8   3  13        0.02       -8.66     16.64 o 
   9   3  13       21.40       34.25     15.38 o 
  10   3  13       11.14       34.88     16.84 o 
  11   3  13      181.37      138.82     31.83 o 
  -4   4  13        0.70       15.62     12.31 o 
  -3   4  13        2.30       31.46     14.05 o 
  -2   4  13       23.34       16.19     14.97 o 
  -1   4  13        0.79       10.78     13.62 o 
   0   4  13       31.95       47.89     16.86 o 
   1   4  13       49.28       43.79     16.58 o 
   2   4  13       23.34       35.88     17.01 o 
   3   4  13        0.66       18.65     15.95 o 
   4   4  13       40.90       84.70     20.67 o 
   5   4  13       12.01       27.09     11.98 o 
   6   4  13       31.01       54.90     12.28 o 
   7   4  13      182.12      210.21     19.69 o 
   8   4  13        7.93        5.24      9.06 o 
   9   4  13       67.16       55.62     18.30 o 
  10   4  13      140.38      166.38     28.98 o 
  11   4  13        0.48       14.47     16.38 o 
  -4   5  13      122.60      142.52     23.35 o 
  -3   5  13      115.67      111.11     21.07 o 
  -2   5  13       29.23       66.47     16.45 o 
  -1   5  13      161.56      203.13     27.28 o 
   0   5  13      305.55      286.55     30.65 o 
   1   5  13       54.53       67.43     18.91 o 
   2   5  13       33.82       44.70     17.06 o 
   3   5  13       31.71       54.07     18.56 o 
   4   5  13      191.50      161.30     25.21 o 
   5   5  13       47.16       52.13     17.58 o 
   6   5  13       14.68       16.93     16.43 o 
   7   5  13       36.97       45.71     17.49 o 
   8   5  13      191.05      210.09     19.89 o 
   9   5  13       75.96      104.16     22.92 o 
  10   5  13       24.09       43.66     16.82 o 
  11   5  13       60.47       30.65     16.84 o 
  -4   6  13       30.74       68.19     18.95 o 
  -3   6  13       17.02       37.19     16.34 o 
  -2   6  13       16.62       35.55     15.79 o 
  -1   6  13       22.84       19.15     13.46 o 
   0   6  13       60.44       75.27     19.39 o 
   1   6  13      145.10      122.02     23.62 o 
   2   6  13       78.57       67.06     18.56 o 
   3   6  13        0.03        4.10     15.53 o 
   4   6  13      655.25      662.82     40.81 o 
   5   6  13       18.65       39.39     18.17 o 
   6   6  13       13.22       26.34     16.97 o 
   7   6  13       15.31       40.04     17.93 o 
   8   6  13       16.33       49.76     17.54 o 
  -4   7  13       92.37      131.52     22.13 o 
  -3   7  13       15.95       53.75     16.88 o 
  -2   7  13      103.91       94.38     21.00 o 
  -1   7  13       19.12       23.01     16.54 o 
   0   7  13       79.77       82.33     21.74 o 
   1   7  13       76.45       50.89     19.26 o 
   2   7  13        0.36       -6.93     13.86 o 
   3   7  13       29.03       25.10     18.21 o 
   4   7  13       30.66       30.02     19.26 o 
   5   7  13      102.55       92.66     23.62 o 
   6   7  13       42.50       49.98     19.76 o 
   7   7  13       16.45       34.01     19.17 o 
   8   7  13      160.80      188.25     28.21 o 
  -3   8  13        1.07       -5.66     16.17 o 
  -2   8  13        0.07       26.62     16.51 o 
  -1   8  13       38.99       34.60     17.17 o 
   0   8  13       20.17       35.47     15.84 o 
   1   8  13       59.54      105.92     23.14 o 
   2   8  13       21.04       25.01     16.17 o 
   3   8  13        5.09       31.52     19.78 o 
   4   8  13      177.77      201.37     30.26 o 
   5   8  13        5.50        6.64     16.49 o 
   6   8  13        1.60        1.59     17.25 o 
   7   8  13       67.60       94.05     24.79 o 
   8   8  13       83.27      102.00     25.12 o 
  -3   9  13       11.55       59.69     19.89 o 
  -2   9  13       81.98       99.00     22.74 o 
  -1   9  13        6.86       29.63     18.21 o 
   0   9  13        2.02       19.98     16.95 o 
   1   9  13       13.69       20.54     18.47 o 
   2   9  13      386.13      314.00     35.84 o 
   3   9  13      146.52      153.26     30.50 o 
   4   9  13       11.85       -5.08     18.54 o 
   5   9  13      162.66      193.68     31.96 o 
   6   9  13       18.17       33.90     20.24 o 
   7   9  13       39.30       77.69     24.40 o 
   8   9  13        0.32       22.64     20.98 o 
   9   9  13        7.43       19.37     21.09 o 
  -3  10  13        6.37       16.23     20.54 o 
  -2  10  13      117.57      142.31     28.47 o 
  -1  10  13       29.04       36.62     20.78 o 
   0  10  13        0.46      -16.38     16.38 o 
   1  10  13       34.92       43.40     20.72 o 
   2  10  13       24.57       52.24     22.09 o 
   3  10  13       59.11       70.74     25.12 o 
   4  10  13        5.69      -18.17     18.17 o 
   5  10  13        8.02      -18.21     18.21 o 
   6  10  13       33.85       -1.22     21.81 o 
   7  10  13        0.29       -0.52     20.89 o 
   8  10  13        0.47        9.76     21.46 o 
   9  10  13        0.40       11.55     23.51 o 
  -2  11  13       19.26       67.54     28.58 o 
  -1  11  13       19.10       27.69     26.88 o 
   0  11  13       16.61       38.76     26.34 o 
   1  11  13        0.20       -2.96     22.59 o 
   2  11  13       40.00        1.39     22.03 o 
   3  11  13       45.34       45.31     24.49 o 
   4  11  13       11.40       -9.13     22.05 o 
   5  11  13       22.57       27.38     24.05 o 
   6  11  13        1.17        5.73     23.42 o 
   7  11  13       10.25      -12.20     19.89 o 
  -1  -5  14       14.54       12.22     18.13 o 
   0  -5  14       12.09      -13.65     13.65 o 
   1  -5  14       16.74       -0.98     29.98 o 
   2  -5  14        2.35       28.19     15.13 o 
   3  -5  14        0.66      -13.20     13.20 o 
  -3  -4  14        6.47        6.03     18.08 o 
  -2  -4  14        5.87        8.45     17.43 o 
  -1  -4  14      160.54      162.28     32.18 o 
   0  -4  14        3.54        3.51     20.00 o 
   1  -4  14       40.84       18.37     14.89 o 
   2  -4  14       16.74        3.85     13.76 o 
   3  -4  14       47.33       23.75     13.98 o 
   4  -4  14       10.82       10.09     14.39 o 
   5  -4  14       49.52       41.18     24.81 o 
  -4  -3  14       65.29       77.34     24.47 o 
  -3  -3  14        3.84        4.81     15.12 o 
  -2  -3  14       58.26       60.28     22.50 o 
  -1  -3  14        3.04       -6.35     10.94 o 
   0  -3  14       96.76       93.29     18.33 o 
   1  -3  14       58.10       49.97     16.40 o 
   2  -3  14        1.75        9.58     11.61 o 
   3  -3  14      281.24      251.18     27.13 o 
   4  -3  14        6.62       26.11     14.82 o 
   5  -3  14        0.73       13.24     14.79 o 
   7  -3  14        9.22       29.17     16.49 o 
  -5  -2  14       11.53       24.84     19.50 o 
  -4  -2  14        9.48       23.94     19.04 o 
  -3  -2  14        7.52       -8.76     13.55 o 
  -2  -2  14        8.93       11.31     16.14 o 
  -1  -2  14        0.65       -3.83     11.26 o 
   0  -2  14        0.85        6.23      8.60 o 
   1  -2  14       32.20       31.43     10.31 o 
   2  -2  14        4.61       23.65      9.59 o 
   3  -2  14        1.52       10.41     11.92 o 
   4  -2  14      118.86      123.13     15.47 o 
   5  -2  14        2.67       19.97     14.80 o 
   6  -2  14       33.49       19.45     15.90 o 
   7  -2  14       23.68       38.19     18.02 o 
   8  -2  14       28.18       47.21     21.96 o 
  -6  -1  14        7.04       -0.11     17.54 o 
  -5  -1  14        2.78       22.20     17.25 o 
  -4  -1  14        3.77        6.64     15.08 o 
  -3  -1  14        0.23       12.82     10.39 o 
  -2  -1  14        4.05        5.51      9.38 o 
  -1  -1  14        3.82       -6.16      8.93 o 
   0  -1  14      371.68      317.68     42.69 o 
   1  -1  14        1.29       14.29      8.71 o 
   2  -1  14        3.29        6.60      8.87 o 
   3  -1  14       53.38       60.55     11.07 o 
   4  -1  14       23.09       41.66     13.23 o 
   5  -1  14      328.49      295.96     30.00 o 
   6  -1  14      177.04      148.22     17.92 o 
   7  -1  14       54.04       54.34     13.44 o 
   8  -1  14        0.15        0.94     14.47 o 
  -5   0  14        4.49        9.50     14.36 o 
  -4   0  14        6.42       32.32     11.51 o 
  -3   0  14       51.38       46.67     12.73 o 
  -2   0  14        8.34       16.00      9.78 o 
  -1   0  14       20.54       26.33     10.25 o 
   0   0  14      108.73      116.99     14.22 o 
   1   0  14      389.60      359.08     45.79 o 
   2   0  14      330.33      304.68     20.86 o 
   3   0  14       77.68       92.23     19.15 o 
   4   0  14      185.59      186.95     17.47 o 
   5   0  14       79.85       71.39     14.14 o 
   6   0  14       51.35       58.16     13.37 o 
   7   0  14      143.20      145.16     17.62 o 
   8   0  14        0.20       12.40     13.64 o 
   9   0  14        4.46       13.70     17.01 o 
  -5   1  14        0.26        0.78     14.81 o 
  -4   1  14        2.65       15.05     14.42 o 
  -3   1  14      102.31      157.27     24.23 o 
  -2   1  14        4.05        5.52      9.80 o 
  -1   1  14       23.83       27.49     11.07 o 
   0   1  14      200.35      177.65     16.44 o 
   1   1  14       19.27       20.95      9.20 o 
   2   1  14      169.45      187.38     16.19 o 
   3   1  14       17.51       19.47      8.99 o 
   4   1  14        0.05        4.25     13.44 o 
   5   1  14        1.66       12.82      8.89 o 
   6   1  14        1.30       17.35     13.68 o 
   7   1  14        2.47       21.49     10.44 o 
   8   1  14       48.08       41.37     15.82 o 
   9   1  14      115.73      111.74     27.01 o 
  10   1  14        1.95       18.56     19.76 o 
  -4   2  14       35.34       86.56     21.05 o 
  -3   2  14      117.80      144.29     24.16 o 
  -2   2  14      115.09      107.27     22.46 o 
  -1   2  14        0.35        5.49     13.16 o 
   0   2  14       36.56       57.93     17.25 o 
   1   2  14       11.43       14.72      8.31 o 
   2   2  14      167.07      160.88     14.93 o 
   3   2  14        0.46       -3.55      7.51 o 
   4   2  14        0.06        4.77     13.44 o 
   5   2  14       17.29       19.99      9.94 o 
   6   2  14        0.61        2.68      8.79 o 
   7   2  14       21.22       41.46     12.58 o 
   8   2  14        2.30       -9.87     12.27 o 
   9   2  14       75.34       92.22     22.90 o 
  10   2  14       23.49       33.33     20.33 o 
  -4   3  14        3.00       17.52     15.32 o 
  -3   3  14       17.40       43.20     16.49 o 
  -2   3  14       36.04       38.69     15.84 o 
  -1   3  14        4.11       18.98     13.92 o 
   1   3  14       22.24       26.60     14.47 o 
   2   3  14       72.16       55.03     19.28 o 
   3   3  14      196.49      167.71     25.77 o 
   4   3  14       30.00       35.13     10.74 o 
   5   3  14        0.09       -0.16      8.56 o 
   6   3  14      145.62      159.70     18.57 o 
   7   3  14       11.10        6.11     10.70 o 
   8   3  14       21.36       44.43     17.16 o 
   9   3  14       11.19       21.59     13.96 o 
  10   3  14       10.82       12.79     15.77 o 
  -4   4  14       57.21       56.53     19.26 o 
  -2   4  14      137.44      144.53     23.31 o 
  -1   4  14        0.05       31.37     14.49 o 
   1   4  14        2.25       16.01     13.83 o 
   2   4  14       40.10       46.77     18.78 o 
   3   4  14        1.29       -0.37     14.75 o 
   4   4  14       57.07       49.56     18.10 o 
   5   4  14       68.36       68.63     20.50 o 
   6   4  14       92.52      118.92     16.19 o 
   7   4  14       67.85       84.76     16.31 o 
   8   4  14       12.59       25.16     11.63 o 
   9   4  14       24.10       47.56     18.47 o 
  10   4  14       95.19       98.56     23.35 o 
  11   4  14        2.21        4.53     19.15 o 
  -4   5  14       89.43      106.36     20.76 o 
  -3   5  14        0.94       40.50     15.99 o 
  -2   5  14       42.35       66.36     17.01 o 
  -1   5  14       52.67       72.37     18.39 o 
   0   5  14       62.54       82.63     19.26 o 
   1   5  14        8.05       12.18     13.57 o 
   2   5  14       10.00       10.87     14.23 o 
   3   5  14      114.86      133.74     24.99 o 
   4   5  14       23.11       26.43     16.80 o 
   5   5  14       10.80       30.24     16.95 o 
   6   5  14       18.19       55.79     19.78 o 
   7   5  14      187.05      202.89     28.91 o 
   8   5  14      112.73      133.09     24.55 o 
  10   5  14       66.41       67.71     22.74 o 
  11   5  14        0.84       20.35     21.26 o 
  -4   6  14       48.21       89.45     21.18 o 
  -3   6  14       91.32      158.38     25.93 o 
  -2   6  14        0.61        8.56     14.25 o 
  -1   6  14       28.96       39.02     15.60 o 
   0   6  14       15.41       48.02     15.34 o 
   1   6  14      105.81      135.81     22.11 o 
   2   6  14        3.89       10.87     12.59 o 
   3   6  14       82.00       89.76     21.98 o 
   4   6  14       60.62       99.95     23.09 o 
   5   6  14        7.90       15.12     15.66 o 
   6   6  14      128.07      146.16     25.60 o 
   7   6  14       40.97       24.71     16.67 o 
   8   6  14       14.86       36.93     19.08 o 
  -3   7  14       12.54       51.13     17.65 o 
  -2   7  14        6.07       15.77     15.42 o 
  -1   7  14       22.79       32.53     16.99 o 
   0   7  14       28.92       58.93     18.63 o 
   1   7  14       16.98        7.52     14.97 o 
   2   7  14        5.78        2.70     13.38 o 
   3   7  14       19.02        0.33     16.99 o 
   4   7  14       72.72      104.01     24.94 o 
   5   7  14       52.27       81.44     22.27 o 
   6   7  14        2.90       26.82     17.95 o 
   7   7  14       67.85       87.49     23.75 o 
   8   7  14       32.58       66.93     20.61 o 
  -3   8  14        3.26       18.93     16.60 o 
  -2   8  14       10.04       31.00     17.25 o 
  -1   8  14       47.53       69.19     21.11 o 
   0   8  14       26.06       95.47     21.66 o 
   1   8  14       65.63      110.87     22.27 o 
   2   8  14        0.69       11.52     15.34 o 
   3   8  14       54.02       60.56     23.40 o 
   4   8  14       69.79       85.47     24.57 o 
   5   8  14        9.45       38.02     21.09 o 
   6   8  14      141.81      130.63     26.03 o 
   7   8  14        2.36       31.70     19.76 o 
   8   8  14        5.30       43.55     21.22 o 
  -3   9  14        9.34       17.65     20.76 o 
  -2   9  14        7.25       52.92     20.13 o 
  -1   9  14       35.59       72.09     21.63 o 
   0   9  14       10.63       -1.85     17.32 o 
   1   9  14      133.60      201.85     31.52 o 
   2   9  14        3.69        1.63     17.01 o 
   3   9  14       15.74       13.03     19.32 o 
   4   9  14       69.78       80.61     25.40 o 
   5   9  14       20.31       54.55     23.83 o 
   6   9  14       19.52       28.50     19.89 o 
   7   9  14        7.14       49.06     22.05 o 
   8   9  14       12.80       52.81     23.18 o 
  -2  10  14       12.45        1.29     23.33 o 
  -1  10  14        4.26       47.91     25.77 o 
   0  10  14       31.63      107.40     28.30 o 
   1  10  14        0.17       21.18     22.59 o 
   2  10  14        0.40       52.09     22.92 o 
   3  10  14       42.11       69.87     26.54 o 
   4  10  14        0.94       36.84     23.33 o 
   5  10  14        0.22      -14.40     21.28 o 
   6  10  14        1.90       -7.41     21.44 o 
   7  10  14        1.59       20.00     23.64 o 
   1  -4  15       20.94       20.22     23.94 o 
   2  -4  15       30.12       55.31     28.04 o 
  -2  -3  15       15.03       35.90     22.96 o 
  -1  -3  15       14.42       20.22     19.45 o 
   0  -3  15       85.59       74.35     19.24 o 
   1  -3  15       44.06       31.91     16.37 o 
   2  -3  15      179.92      138.20     23.58 o 
   3  -3  15        0.63       16.42     14.24 o 
   4  -3  15        0.02       21.19     15.76 o 
   5  -3  15      179.17      190.42     27.40 o 
  -4  -2  15       12.11       33.75     20.98 o 
  -3  -2  15        0.16      -14.73     17.12 o 
  -2  -2  15       34.27       53.40     19.50 o 
  -1  -2  15       52.92       82.53     24.42 o 
   0  -2  15        0.07        8.89     12.84 o 
   1  -2  15       63.29       62.30     13.61 o 
   2  -2  15        6.51        9.38     10.67 o 
   3  -2  15       35.00       39.98     12.20 o 
   4  -2  15       86.90      106.12     20.57 o 
   5  -2  15        0.96      -10.41     14.45 o 
  -4  -1  15        8.31       44.42     20.30 o 
  -3  -1  15        6.54        0.69     11.55 o 
  -2  -1  15        1.42        8.61     18.44 o 
  -1  -1  15       98.52       81.12     15.94 o 
   0  -1  15        1.01       15.03     12.38 o 
   1  -1  15      108.07       76.59     13.57 o 
   2  -1  15        3.36        5.21      9.12 o 
   3  -1  15       71.47       60.87     12.14 o 
   4  -1  15       80.69       77.83     13.19 o 
   5  -1  15      193.15      174.92     26.71 o 
   6  -1  15       10.10       -2.81     18.19 o 
   7  -1  15        3.47       15.05     12.41 o 
  -4   0  15        3.75       35.51     18.13 o 
  -3   0  15        9.33       23.86     15.77 o 
  -2   0  15       23.25       40.65     13.22 o 
  -1   0  15        0.12        1.25      9.95 o 
   0   0  15       18.79       18.38      9.12 o 
   1   0  15       84.87       80.32     12.42 o 
   2   0  15        8.62       12.43      9.51 o 
   3   0  15      141.04      128.27     15.27 o 
   4   0  15        8.84       17.46      9.63 o 
   5   0  15        5.04       11.59      9.83 o 
   6   0  15        5.36        4.08      9.69 o 
   7   0  15        1.25       13.35      9.91 o 
   8   0  15       42.58       33.66     24.05 o 
  -4   1  15       39.44       75.95     21.26 o 
  -3   1  15       12.64       23.90     15.58 o 
  -2   1  15       24.10       24.79     15.75 o 
  -1   1  15      142.34      196.31     29.13 o 
   0   1  15       24.01       19.21      8.85 o 
   1   1  15      127.22      131.17     15.27 o 
   2   1  15      139.36      153.57     18.30 o 
   3   1  15       57.17       62.04     11.97 o 
   4   1  15       35.07       38.44     13.82 o 
   5   1  15        0.61       12.48     16.38 o 
   6   1  15        6.52        4.46     10.34 o 
   7   1  15       11.40       12.28     15.88 o 
   8   1  15      196.23      228.27     34.53 o 
   9   1  15        1.65       14.01     19.28 o 
  -4   2  15        0.59       14.20     17.06 o 
  -3   2  15       66.87       99.13     23.96 o 
  -2   2  15       58.51       45.84     17.67 o 
  -1   2  15        0.03        2.42     13.12 o 
   0   2  15       17.13       55.53     18.69 o 
   1   2  15        2.64        9.63     13.14 o 
   2   2  15      179.21      174.77     16.74 o 
   3   2  15        4.24       16.48      9.35 o 
   4   2  15       33.48       49.13     14.12 o 
   5   2  15       16.56       22.97     12.20 o 
   6   2  15        3.65        7.42     10.29 o 
   7   2  15       47.52       49.06     13.78 o 
   8   2  15        9.23       29.45     17.65 o 
   9   2  15       35.64       17.95     19.35 o 
  -4   3  15        9.66       13.57     16.78 o 
  -3   3  15        0.57       18.91     14.10 o 
  -2   3  15       24.25       37.28     15.75 o 
  -1   3  15      122.61      121.09     23.25 o 
   0   3  15        0.30        9.26     11.87 o 
   1   3  15       15.91       15.66     13.92 o 
   2   3  15        0.08      -13.09     13.09 o 
   3   3  15        5.68       11.92     15.08 o 
   4   3  15        3.18        8.17     14.42 o 
   5   3  15       86.86       82.31     14.21 o 
   6   3  15        3.48       13.74     10.56 o 
   7   3  15        8.12       10.83      9.65 o 
   8   3  15       49.45      106.95     34.40 o 
   9   3  15        2.17        0.48     13.44 o 
  10   3  15       74.92       49.15     23.81 o 
  -4   4  15        1.31       27.78     17.89 o 
  -3   4  15       28.72       41.11     16.93 o 
  -2   4  15       40.65       50.85     15.77 o 
  -1   4  15      128.73      126.99     22.37 o 
   0   4  15       84.95      115.90     22.50 o 
   1   4  15        0.62        8.61     12.57 o 
   2   4  15       40.39       22.66     17.71 o 
   3   4  15      193.95      192.06     28.15 o 
   4   4  15       18.37       24.51     15.40 o 
   5   4  15       83.02      117.67     24.03 o 
   6   4  15       88.67       76.03     21.50 o 
   7   4  15       31.29       61.76     19.24 o 
   8   4  15        1.07       10.04     16.38 o 
   9   4  15       78.73       54.64     21.22 o 
  10   4  15        4.00        7.65     19.74 o 
  -4   5  15       57.83      109.61     22.94 o 
  -3   5  15        5.38       42.42     16.67 o 
  -2   5  15        0.55       17.12     14.10 o 
  -1   5  15        1.54       24.92     14.07 o 
   0   5  15       22.01       41.04     17.62 o 
   1   5  15      108.67      129.47     23.72 o 
   2   5  15       43.32       54.92     18.19 o 
   3   5  15        0.19      -14.40     14.40 o 
   4   5  15       42.45       45.05     20.28 o 
   5   5  15        0.19       24.40     18.30 o 
   6   5  15       73.28       61.17     21.52 o 
   7   5  15       94.20      126.14     24.05 o 
   8   5  15      131.10      143.68     25.36 o 
  -3   6  15        7.37       34.70     16.86 o 
  -2   6  15       71.00       93.00     21.20 o 
  -1   6  15      133.00      131.33     24.23 o 
   0   6  15       27.65       46.53     15.84 o 
   1   6  15       20.49       44.44     16.56 o 
   2   6  15       36.29       26.84     14.81 o 
   3   6  15       69.34       41.98     20.65 o 
   4   6  15       64.28       89.82     23.66 o 
   5   6  15       58.33       76.12     20.78 o 
   6   6  15       61.34       66.51     20.57 o 
   7   6  15       21.76       68.58     23.55 o 
   8   6  15       81.68      125.68     25.60 o 
  -3   7  15        0.26       24.20     18.17 o 
  -2   7  15        1.20       16.75     15.86 o 
  -1   7  15       27.59       65.16     19.30 o 
   0   7  15        4.26       30.59     16.45 o 
   1   7  15        1.11       22.55     15.14 o 
   2   7  15       14.87       38.19     15.86 o 
   3   7  15       28.17       16.40     19.04 o 
   4   7  15       31.98       71.59     21.46 o 
   5   7  15       60.15       70.50     23.79 o 
   6   7  15       13.41       52.24     19.32 o 
   7   7  15        0.09       31.74     19.78 o 
   8   7  15       13.11       38.04     20.28 o 
  -3   8  15       13.37       28.95     21.61 o 
  -2   8  15       34.14       63.29     23.75 o 
  -1   8  15        1.22       37.69     19.43 o 
   0   8  15       16.83       41.46     18.95 o 
   1   8  15        6.07       23.55     17.62 o 
   2   8  15        0.68       24.29     17.25 o 
   3   8  15       10.78      -10.54     16.19 o 
   4   8  15        1.35       19.26     19.41 o 
   5   8  15      128.83      195.53     30.94 o 
   6   8  15       17.86        6.56     18.23 o 
   7   8  15        2.66       18.84     21.07 o 
   8   8  15        4.49        7.60     21.89 o 
  -1   9  15       25.94       67.25     26.01 o 
   0   9  15       26.53       69.17     25.55 o 
   1   9  15       21.43       49.78     22.88 o 
   2   9  15       44.63       65.64     25.53 o 
   3   9  15       22.66       42.22     22.88 o 
   4   9  15        3.75       43.38     22.33 o 
   5   9  15        0.01       30.94     22.20 o 
   6   9  15        1.19       15.64     20.54 o 
   7   9  15        7.33       35.97     21.39 o 
  -1  -2  16        5.84       -9.67     16.82 o 
   0  -2  16      120.06      105.26     35.59 o 
   1  -2  16       15.71       19.03     17.24 o 
   2  -2  16       16.75        5.35     17.22 o 
   3  -2  16       87.16       94.50     21.96 o 
   4  -2  16       87.54       82.09     20.47 o 
  -3  -1  16       35.41       22.29     21.61 o 
  -2  -1  16       39.21       22.44     20.17 o 
  -1  -1  16       16.53       18.38     13.50 o 
   0  -1  16        3.41       15.12     11.51 o 
   1  -1  16        2.77        8.60     11.54 o 
   2  -1  16        7.65        9.09     15.17 o 
   3  -1  16       40.02       52.44     12.86 o 
   4  -1  16       96.69      116.40     16.71 o 
   5  -1  16        0.06       16.19     12.31 o 
   6  -1  16        0.19       -0.83     18.50 o 
   7  -1  16        5.33       52.70     22.98 o 
  -2   0  16       27.48       49.45     21.20 o 
  -1   0  16        0.25       17.95     12.39 o 
   0   0  16       87.52       68.46     19.29 o 
   1   0  16       10.62       22.63     10.57 o 
   2   0  16        0.00        9.21      9.16 o 
   3   0  16        0.19       -2.27      8.95 o 
   4   0  16        4.88        5.80     10.17 o 
   5   0  16       33.68       37.49     12.14 o 
   6   0  16        3.41       11.44     16.43 o 
   7   0  16      109.37       83.84     18.37 o 
  -3   1  16        1.98        9.48     20.20 o 
  -2   1  16       43.68       45.31     21.61 o 
  -1   1  16        1.36       36.77     18.74 o 
   0   1  16        1.25      -12.37     12.37 o 
   1   1  16       47.51       52.24     12.88 o 
   2   1  16        1.31       -1.00      9.77 o 
   3   1  16       16.90        6.39     10.90 o 
   4   1  16       12.93        9.14     10.71 o 
   5   1  16       21.39       52.17     16.16 o 
   6   1  16       35.56       42.88     13.63 o 
   7   1  16       33.18       41.06     15.13 o 
  -4   2  16       31.67       46.73     24.18 o 
  -3   2  16       15.87       25.90     22.00 o 
  -2   2  16       27.91       50.89     22.16 o 
  -1   2  16        4.94        7.02     16.43 o 
   0   2  16       13.01        4.77     15.47 o 
   1   2  16        9.69       31.31     15.97 o 
   2   2  16        6.68       18.71     19.06 o 
   3   2  16       16.50       38.41     19.06 o 
   4   2  16        6.10       13.51      9.41 o 
   5   2  16        1.37       12.36     15.01 o 
   6   2  16       87.62       95.74     16.34 o 
   7   2  16        7.55       38.12     16.18 o 
   8   2  16       32.07       32.05     21.89 o 
  -4   3  16        2.70       20.41     22.64 o 
  -3   3  16       13.50       28.60     22.11 o 
  -2   3  16       69.49       68.30     21.98 o 
  -1   3  16        3.74       45.86     17.84 o 
   0   3  16       12.56       24.36     17.95 o 
   1   3  16        0.69       25.66     15.47 o 
   2   3  16      172.88      181.32     29.74 o 
   3   3  16       41.89       23.14     18.54 o 
   4   3  16        5.14       -1.35     15.12 o 
   5   3  16       51.99       20.09     18.15 o 
   6   3  16        1.03       11.39     17.30 o 
   7   3  16        8.26       15.50     20.78 o 
   8   3  16        5.55       18.26     16.23 o 
   9   3  16       26.79       14.10     22.22 o 
  -4   4  16        1.59        9.02     21.76 o 
  -3   4  16        2.44        9.65     19.72 o 
  -2   4  16       23.05       36.64     18.37 o 
  -1   4  16       11.80       28.71     15.82 o 
   0   4  16       10.91       13.94     14.84 o 
   1   4  16       24.96       46.82     17.67 o 
   2   4  16       10.15       16.49     17.01 o 
   3   4  16      140.66      140.28     27.25 o 
   4   4  16        2.96       22.09     16.88 o 
   5   4  16       59.09       77.62     21.81 o 
   6   4  16       35.33       17.39     18.67 o 
   7   4  16        0.02       -2.00     16.32 o 
   8   4  16        8.63       51.61     18.30 o 
  -3   5  16        7.41        7.47     18.98 o 
  -2   5  16       12.59        6.56     19.65 o 
  -1   5  16       23.72       51.44     19.41 o 
   0   5  16       85.97      111.28     23.20 o 
   1   5  16        7.56       22.09     15.34 o 
   2   5  16        0.01       22.79     14.90 o 
   3   5  16       30.94       41.33     20.30 o 
   4   5  16        2.83       -3.75     16.93 o 
   5   5  16        0.03       25.75     19.48 o 
   6   5  16        7.15       14.36     16.51 o 
   7   5  16      127.12      134.09     25.66 o 
   8   5  16        0.07        5.01     20.57 o 
  -3   6  16        0.57       37.19     21.83 o 
  -2   6  16       11.37       33.70     22.16 o 
  -1   6  16        8.32       29.69     21.02 o 
   0   6  16       37.25       59.04     22.74 o 
   1   6  16        0.16       22.79     16.60 o 
   2   6  16       19.39       20.87     16.78 o 
   3   6  16      101.68      100.56     25.21 o 
   4   6  16       64.91       97.32     24.18 o 
   5   6  16       60.03       83.44     23.86 o 
   6   6  16        0.09       36.49     20.44 o 
   7   6  16       21.75       59.91     23.92 o 
   8   6  16        3.49       53.88     23.96 o 
  -2   7  16        7.75       12.11     20.46 o 
  -1   7  16       17.33       61.02     22.35 o 
   0   7  16       21.30       46.99     22.83 o 
   1   7  16       29.70       80.50     24.33 o 
   2   7  16        1.22       15.97     19.87 o 
   3   7  16        0.97       16.78     18.74 o 
   4   7  16       84.42       98.43     26.23 o 
   5   7  16        2.83       19.50     19.69 o 
   6   7  16       13.21       30.65     20.41 o 
   7   7  16        0.19       35.69     21.26 o 
   1   8  16        9.51       24.12     20.41 o 
   2   8  16        0.10       31.37     18.39 o 
   3   8  16       33.48       68.04     22.68 o 
   4   8  16       18.43       53.99     21.57 o 
   1  -1  17       13.24      -16.88     24.90 o 
   2  -1  17        1.21        3.12     26.34 o 
   1   0  17        2.11       19.34     16.65 o 
   2   0  17        0.14      -12.37     16.34 o 
   3   0  17        1.19       10.13     14.53 o 
   4   0  17        4.63       22.42     17.42 o 
   3   1  17       32.27       33.05     16.00 o 
   4   1  17       10.36      -11.39     15.15 o 
   5   1  17       30.98       47.83     18.02 o 
   6   1  17        6.04       -0.63     18.11 o 
   1   2  17       10.24       14.34     18.58 o 
   2   2  17       25.99       42.20     21.79 o 
   3   2  17       59.98      107.25     25.86 o 
   4   2  17       14.55       52.83     22.61 o 
   5   2  17       58.89       67.73     23.77 o 
   6   2  17        0.22        3.47     12.39 o 
   7   2  17       67.64       62.00     25.10 o 
   1   3  17        0.02        6.21     16.69 o 
   2   3  17      113.38      120.56     28.06 o 
   3   3  17        0.00       39.56     21.28 o 
   4   3  17        7.75        8.06     18.56 o 
   5   3  17        5.19       35.58     19.76 o 
   6   3  17        0.28       -7.30     18.15 o 
   1   4  17        8.59       16.75     18.41 o 
   2   4  17       52.38      102.81     25.60 o 
   3   4  17        1.18       42.94     19.67 o 
   4   4  17        1.40       28.93     18.71 o 
   5   4  17        9.83       43.94     19.50 o 
   6   4  17       13.89       30.54     18.37 o 
   2   5  17        5.24        7.84     17.67 o 
   3   5  17       11.15       17.04     18.82 o 
   4   5  17       13.59       46.01     19.37 o 
                                                 
